# Supplementary material for: Future Climate Predicts Range Shifts and Increased Global Habitat Suitability for 29 Aedes Mosquito Species
Source: Insects. 2025 Apr 30;16(5):476. doi: 10.3390/insects16050476 (PMC12111898; doi:10.3390/insects16050476)
Supplement: Supplementary file 1 [file insects-16-00476-s001.zip]

Archive with 9 entries (8 files):
- Supporting files/
- Supporting files/Figure S1 Habitat suitability of the 29 major Aedes mosquitoes.pdf
- Supporting files/Figure S2 Ranges of the 29 major Aedes mosquitoes.pdf
- Supporting files/Table S1 Importance of 30 variables in the full models.xlsx
- Supporting files/Table S2 Correlation between 30 predictors.xlsx
- Supporting files/Table S3 Algorithms in baseline models.xlsx
- Supporting files/Table S4 Model performance.xlsx
- Supporting files/Table S5 Importance values of each predictor in baseline SDMs.xlsx
- Supporting files/Table S6 MSS thresholds for determining the potential ranges.docx
