# Supplementary material for: Future Climate Predicts Range Shifts and Increased Global Habitat Suitability for 29 Aedes Mosquito Species
Source: Insects. 2025 Apr 30;16(5):476. doi: 10.3390/insects16050476 (PMC12111898; doi:10.3390/insects16050476)
Supplement: Supplementary file 1 [file insects-16-00476-s001.zip › Supporting files/Table S1 Importance of 30 variables in the full models.xlsx]

## Sheet: Aedes aegypti
Table S1 Importance of 30 variables in the full models
Predictors	Importance values
bio1	0.0763882		Notes: elevation, elevation; aspect, aspect; slope, slope; bio1, mean annual temperature; bio2, averaged diurnal range; bio3, isothermality; bio4, seasonality of temperature; bio5, max temperature of the warmest month; bio6, min temperature of the coldest month; bio7, annual temperature range; bio8, averaged temperature of the wettest season; bio9, averaged temperature of the driest season; bio10…
bio4	0.0618967
bio3	0.0616299
urban	0.0587314
bio13	0.0556666
bio6	0.030679
cropland	0.0281696
bio17	0.0225873
bio8	0.0181263
bio9	0.0168401
bio11	0.0141942
bio5	0.01093
ele	0.009286
bio14	0.007592
bio10	0.00748111
bio16	0.006206
bio15	0.005708
bio19	0.00350556
bio18	0.00323867
primf	0.00319111
rang	0.00271922
paster	0.00255156
bio2	0.00237778
secdf	0.00183078
bio12	0.00174611
primn	0.00115833
bio7	0.000978444
secdn	0.000946222
slope	0.000408889
aspect	5.77778e-05

## Sheet: Aedes albopictus
Predictors	Importance values
bio13	0.152274
bio11	0.131975
bio10	0.0719217
urban	0.0625083
bio16	0.0453379
bio17	0.030721
bio12	0.0286646
bio6	0.0229024
bio1	0.0213403
ele	0.0145882
bio3	0.0136889
cropland	0.0123442
bio14	0.0114312
bio5	0.0112584
bio4	0.0105133
paster	0.00812044
bio9	0.00597278
bio7	0.00549611
rang	0.00532456
primf	0.00498078
bio18	0.00481089
bio8	0.00341522
bio15	0.00334589
bio2	0.00266922
bio19	0.00174656
slope	0.00142178
secdn	0.000959
primn	0.000716889
secdf	0.000567333
aspect	6.22222e-05

## Sheet: Aedes atlanticus
Additional file 2: Table S1 Importance scores of 30 predictors in preliminary models
Predictors	Importance values
bio17	0.629401
bio10	0.215236
bio11	0.141218
bio1	0.106087
bio5	0.0901982
bio7	0.0797716
bio14	0.0411526
bio16	0.0330842
ele	0.0308317
primf	0.0227323
bio13	0.0155799
bio3	0.0134834
bio12	0.0127606
bio6	0.0121659
bio9	0.0115807
bio4	0.0112419
bio2	0.00822444
bio18	0.00715578
urban	0.00424756
rang	0.00234378
bio19	0.00230367
cropland	0.001521
secdf	0.001432
bio8	0.00124889
slope	0.000864667
paster	0.000657222
aspect	0.000646444
secdn	0.000393222
bio15	0.000227556
primn	5e-05

## Sheet: Aedes canadensis
Predictors	Importance values
bio7	0.179755
bio5	0.130672
bio11	0.110815
bio4	0.0676161
bio17	0.0470799
bio1	0.0464771
bio9	0.0428569
bio3	0.0416141
bio2	0.0350971
urban	0.021253
bio6	0.0171362
bio14	0.0119089
ele	0.0118422
bio10	0.009286
bio12	0.00801933
primf	0.00447233
rang	0.00387133
secdn	0.00324022
bio15	0.00234011
secdf	0.00223167
bio18	0.00219989
bio13	0.00184922
bio16	0.00147444
slope	0.000815444
primn	0.000562444
paster	0.000470222
bio19	0.000457556
bio8	0.000406889
cropland	0.000275889
aspect	0.000262778

## Sheet: Aedes caspius
Predictors	Importance values
ele	0.155124
bio6	0.152198
urban	0.102416
bio4	0.0781838
bio10	0.0753733
bio9	0.0673243
bio3	0.056955
bio1	0.0372714
bio11	0.0221947
bio18	0.0191823
bio7	0.019113
bio12	0.0175123
secdn	0.0173457
rang	0.0164361
bio17	0.0134976
bio13	0.0134279
bio5	0.0114158
bio14	0.0111554
primf	0.010249
bio16	0.0102361
bio15	0.00879578
bio8	0.00700578
bio2	0.00556433
primn	0.00401356
bio19	0.003454
cropland	0.003298
slope	0.00324411
aspect	0.00170033
paster	0.00143422
secdf	0.000197444

## Sheet: Aedes cinereus
Predictors	Importance values
bio5	0.182589
bio4	0.126154
bio11	0.0872796
bio10	0.086829
urban	0.0691021
bio1	0.0526287
bio9	0.0418507
bio3	0.0405794
bio7	0.0265139
ele	0.0235772
bio16	0.0189937
bio6	0.0164038
rang	0.0163092
bio2	0.0154541
bio12	0.0148058
paster	0.00931
bio15	0.00807422
bio8	0.00728756
primf	0.00602911
bio19	0.00541522
secdf	0.00512589
bio18	0.00456189
bio17	0.00444889
bio14	0.00351656
bio13	0.00171289
secdn	0.00160156
primn	0.000997222
cropland	0.000873889
aspect	0.000536889
slope	0.000237778

## Sheet: Aedes communis
Predictors	Importance values
bio1	0.401306
bio9	0.117043
bio5	0.114031
bio7	0.102614
bio4	0.102537
bio11	0.0767116
bio3	0.0621964
bio10	0.0613793
bio8	0.0370686
bio2	0.0328816
rang	0.0307098
ele	0.0272697
paster	0.0177259
urban	0.0174394
bio12	0.0149214
bio16	0.009535
primf	0.00609967
bio15	0.00510333
primn	0.00464322
cropland	0.004423
bio17	0.004203
bio6	0.00404356
bio18	0.00227756
secdf	0.00185122
bio13	0.00181156
bio19	0.00164756
slope	0.000469111
aspect	0.000269778
secdn	0.000191778
bio14	0.000143111

## Sheet: Aedes dorsalis
Predictors	Importance values
bio1	0.19269
bio7	0.119264
bio3	0.0906699
bio11	0.0839024
bio13	0.0604477
urban	0.0454522
bio4	0.0396704
bio10	0.0325258
ele	0.0298607
cropland	0.0208724
bio6	0.019311
bio9	0.0138771
bio12	0.0118857
bio5	0.00960978
bio19	0.00897233
bio15	0.00896044
bio18	0.00803867
bio16	0.007933
bio14	0.004866
secdf	0.00325467
bio2	0.00256889
bio8	0.00253911
slope	0.000996222
paster	0.000824444
rang	0.000785222
secdn	0.000636444
primf	0.000479556
primn	0.000288778
aspect	0.000215333
bio17	0.000195222

## Sheet: Aedes epactius
Predictors	Importance values
urban	0.116421
bio13	0.0829008
bio16	0.0821822
bio2	0.0685646
bio6	0.0407837
bio11	0.0280163
bio1	0.0236242
bio10	0.0195419
bio8	0.019489
cropland	0.0192386
bio17	0.0188223
bio4	0.0181101
bio12	0.016325
bio3	0.0153687
bio18	0.0128101
bio5	0.0119846
bio7	0.0107821
bio19	0.010348
paster	0.0100678
bio15	0.00727456
secdn	0.00726511
rang	0.00471922
bio14	0.00427311
bio9	0.00355911
primn	0.00211244
ele	0.00170589
primf	0.000948333
aspect	0.000596778
slope	0.000468
secdf	0.000244222

## Sheet: Aedes excrucians
Predictors	Importance values
bio10	0.23886
bio4	0.235546
bio11	0.158859
bio3	0.0867906
bio1	0.0794518
bio7	0.075698
urban	0.0592238
ele	0.0558713
bio2	0.041518
bio9	0.040491
bio12	0.0303739
bio5	0.0279614
bio6	0.0243784
bio18	0.0196101
bio8	0.0146494
rang	0.0102451
bio17	0.00964644
bio14	0.00944144
cropland	0.00835544
primf	0.00693089
bio15	0.00421467
primn	0.00402967
bio13	0.00373378
slope	0.00337222
bio19	0.00316967
secdf	0.00257311
bio16	0.00243667
paster	0.00232467
secdn	0.00204078
aspect	8.65556e-05

[truncated: 19 more sheets: Aedes fitchii, Aedes geniculatus, Aedes intrudens, Aedes infirmatus, Aedes japonicus, Aedes nigromaculis, Aedes notoscriptus, Aedes provocans, Aedes punctor, Aedes rubrithorax, Aedes scapularis, Aedes sollicitan, Aedes sticticus, Aedes stimulans, Aedes taeniorhynchus, Aedes triseriatus , Aedes trivittatus, Aedes vexans, Aedes vigilax]
