# Supplementary material for: Future Climate Predicts Range Shifts and Increased Global Habitat Suitability for 29 Aedes Mosquito Species
Source: Insects. 2025 Apr 30;16(5):476. doi: 10.3390/insects16050476 (PMC12111898; doi:10.3390/insects16050476)
Supplement: Supplementary file 1 [file insects-16-00476-s001.zip › Supporting files/Table S2 Correlation between 30 predictors.xlsx]

## Sheet: Aedes aegypt
Table S2 Correlation among 30 predictors
	aspect	bio1	bio2	bio3	bio4	bio5	bio6	bio7	bio8	bio9	bio10	bio11	bio12	bio13	bio14	bio15	bio16	bio17	bio18	bio19	cropland	ele	paster	primf	primn	rang	secdf	secdn	slope	urban
aspect	1	-0.0209313	-0.00948569	0.00685323	-0.00825156	-0.056528	-0.0104831	-0.0082654	-0.0113721	-0.0151989	-0.0479155	-0.00976858	0.0322386	0.035504	-0.0111848	0.0122868	0.0375352	-0.00481386	0.0589023	-0.00899088	0.000757535	0.0258174	0.00966658	0.0266265	-0.0257152	0.0189754	0.0349904	-0.0388605	0.0407618	-0.016545
bio1	-0.0209313	1	-0.416062	0.536985	-0.68047	0.588141	0.887264	-0.618763	0.830101	0.920269	0.78449	0.949089	0.245655	0.315783	-0.122275	0.0931935	0.337712	-0.139479	-0.230401	0.241161	-0.0712528	-0.538903	-0.292737	0.0566285	0.038516	-0.181938	0.0368414	0.0521155	-0.316772	-0.189312
bio2	-0.00948569	-0.416062	1	-0.260362	0.455805	0.260439	-0.65964	0.798715	-0.29877	-0.471536	-0.21902	-0.472806	-0.444642	-0.297402	-0.515626	0.43013	-0.310944	-0.483949	-0.118802	-0.605939	0.0943784	0.563285	0.0623171	-0.211519	0.201121	0.407563	-0.251769	0.124955	0.115578	-0.142979
bio3	0.00685323	0.536985	-0.260362	1	-0.921584	0.00120965	0.73954	-0.750007	0.187304	0.666411	0.0616461	0.724899	0.124376	0.146408	-0.0598234	0.0399117	0.171892	-0.0989153	-0.255873	0.272865	-0.346272	-0.0257344	0.0331286	0.0983908	0.0701775	-0.031772	0.0361089	0.0923508	0.0708771	-0.205467
bio4	-0.00825156	-0.68047	0.455805	-0.921584	1	-0.0566111	-0.869802	0.860846	-0.320584	-0.772239	-0.201362	-0.859556	-0.321034	-0.317553	0.000573254	0.0453052	-0.349159	0.0255445	0.159513	-0.344355	0.317368	0.176084	0.0804908	-0.214817	0.0428279	0.120775	-0.156959	0.0316045	-0.0090523	0.206763
bio5	-0.056528	0.588141	0.260439	0.00120965	-0.0566111	1	0.242547	0.149561	0.618114	0.470501	0.835728	0.409519	-0.14607	-0.0248003	-0.390162	0.311954	-0.0155304	-0.391208	-0.40225	-0.121111	0.0721031	-0.297331	-0.280892	-0.195807	0.223225	0.0322021	-0.17567	0.170912	-0.372362	-0.144341
bio6	-0.0104831	0.887264	-0.65964	0.73954	-0.869802	0.242547	1	-0.898138	0.603316	0.923798	0.522546	0.958474	0.324593	0.318743	0.0848995	-0.0886758	0.34347	0.0515457	-0.193667	0.452584	-0.210151	-0.482291	-0.157779	0.128632	-0.00840473	-0.23108	0.0975994	0.0276656	-0.165606	-0.14411
bio7	-0.0082654	-0.618763	0.798715	-0.750007	0.860846	0.149561	-0.898138	1	-0.328528	-0.721761	-0.196526	-0.76771	-0.364914	-0.293768	-0.281417	0.246505	-0.314345	-0.242075	0.0584287	-0.533171	0.269786	0.36319	0.0309194	-0.192305	0.0848971	0.251311	-0.167278	0.0297292	0.0107511	0.0638937
bio8	-0.0113721	0.830101	-0.29877	0.187304	-0.320584	0.618114	0.603316	-0.328528	1	0.621529	0.837154	0.676723	0.221731	0.31344	-0.0554409	0.116473	0.322918	-0.0669519	0.0198128	0.0709347	0.0653966	-0.611703	-0.372232	0.0234057	0.0038538	-0.123032	0.0642101	-0.0187907	-0.43359	-0.125713
bio9	-0.0151989	0.920269	-0.471536	0.666411	-0.772239	0.470501	0.923798	-0.721761	0.621529	1	0.652134	0.939758	0.185875	0.211204	-0.0875849	0.038179	0.237107	-0.113926	-0.382763	0.41288	-0.185504	-0.498745	-0.205206	0.0443248	0.0701301	-0.167755	0.00333306	0.106883	-0.238419	-0.149958
bio10	-0.0479155	0.78449	-0.21902	0.0616461	-0.201362	0.835728	0.522546	-0.196526	0.837154	0.652134	1	0.596346	0.0766885	0.134924	-0.0996867	0.0955904	0.145471	-0.116067	-0.267939	0.163362	0.077728	-0.630068	-0.314113	-0.100097	0.0977668	-0.183078	-0.0506931	0.0940948	-0.474359	-0.0271995
bio11	-0.00976858	0.949089	-0.472806	0.724899	-0.859556	0.409519	0.958474	-0.76771	0.676723	0.939758	0.596346	1	0.306406	0.348831	-0.080894	0.0367587	0.378147	-0.101438	-0.211664	0.313499	-0.181964	-0.435243	-0.218642	0.136884	0.00401891	-0.164205	0.0931347	0.0119846	-0.198914	-0.217143
bio12	0.0322386	0.245655	-0.444642	0.124376	-0.321034	-0.14607	0.324593	-0.364914	0.221731	0.185875	0.0766885	0.306406	1	0.880446	0.547719	-0.461633	0.908443	0.59184	0.652315	0.468884	0.108325	-0.311449	-0.0688668	0.72887	-0.677832	-0.288238	0.726569	-0.639195	-0.0258917	-0.035812
bio13	0.035504	0.315783	-0.297402	0.146408	-0.317553	-0.0248003	0.318743	-0.293768	0.31344	0.211204	0.134924	0.348831	0.880446	1	0.24142	-0.0680329	0.986713	0.283216	0.587723	0.231579	0.0876604	-0.246214	-0.061581	0.611469	-0.563202	-0.229996	0.622396	-0.541675	-0.0100417	-0.081801
bio14	-0.0111848	-0.122275	-0.515626	-0.0598234	0.000573254	-0.390162	0.0848995	-0.281417	-0.0554409	-0.0875849	-0.0996867	-0.080894	0.547719	0.24142	1	-0.867537	0.254124	0.982565	0.473081	0.653524	0.0903168	-0.338368	0.117488	0.382842	-0.400517	-0.293295	0.388446	-0.310361	-0.0162076	0.148006
bio15	0.0122868	0.0931935	0.43013	0.0399117	0.0453052	0.311954	-0.0886758	0.246505	0.116473	0.038179	0.0955904	0.0367587	-0.461633	-0.0680329	-0.867537	1	-0.110371	-0.892513	-0.377746	-0.623086	-0.106547	0.2415	-0.0532595	-0.365241	0.385996	0.193917	-0.328757	0.301636	0.014596	-0.0952617
bio16	0.0375352	0.337712	-0.310944	0.171892	-0.349159	-0.0155304	0.34347	-0.314345	0.322918	0.237107	0.145471	0.378147	0.908443	0.986713	0.254124	-0.110371	1	0.295749	0.585247	0.261138	0.0881915	-0.252942	-0.0804672	0.648092	-0.588567	-0.244503	0.656	-0.563724	-0.0275019	-0.0880155
bio17	-0.00481386	-0.139479	-0.483949	-0.0989153	0.0255445	-0.391208	0.0515457	-0.242075	-0.0669519	-0.113926	-0.116067	-0.101438	0.59184	0.283216	0.982565	-0.892513	0.295749	1	0.537379	0.639975	0.133942	-0.312103	0.102289	0.428401	-0.453333	-0.265841	0.418273	-0.36787	-0.00883539	0.140496
bio18	0.0589023	-0.230401	-0.118802	-0.255873	0.159513	-0.40225	-0.193667	0.0584287	0.0198128	-0.382763	-0.267939	-0.211664	0.652315	0.587723	0.473081	-0.377746	0.585247	0.537379	1	-0.00293562	0.265195	-0.0227048	0.0313203	0.477888	-0.526844	-0.0939301	0.524985	-0.533675	0.0981212	0.0260802
bio19	-0.00899088	0.241161	-0.605939	0.272865	-0.344355	-0.121111	0.452584	-0.533171	0.0709347	0.41288	0.163362	0.313499	0.468884	0.231579	0.653524	-0.623086	0.261138	0.639975	-0.00293562	1	-0.134255	-0.440668	0.0488949	0.375008	-0.305345	-0.265217	0.307941	-0.228768	-0.0700951	0.102379
cropland	0.000757535	-0.0712528	0.0943784	-0.346272	0.317368	0.0721031	-0.210151	0.269786	0.0653966	-0.185504	0.077728	-0.181964	0.108325	0.0876604	0.0903168	-0.106547	0.0881915	0.133942	0.265195	-0.134255	1	-0.0492481	0.135537	-0.0323876	-0.225692	-0.215124	0.12277	-0.0211647	-0.161602	0.258421
ele	0.0258174	-0.538903	0.563285	-0.0257344	0.176084	-0.297331	-0.482291	0.36319	-0.611703	-0.498745	-0.630068	-0.435243	-0.311449	-0.246214	-0.338368	0.2415	-0.252942	-0.312103	-0.0227048	-0.440668	-0.0492481	1	0.226401	-0.0537894	0.10529	0.344766	-0.155184	0.0163982	0.538589	-0.194005
paster	0.00966658	-0.292737	0.0623171	0.0331286	0.0804908	-0.280892	-0.157779	0.0309194	-0.372232	-0.205206	-0.314113	-0.218642	-0.0688668	-0.061581	0.117488	-0.0532595	-0.0804672	0.102289	0.0313203	0.0488949	0.135537	0.226401	1	-0.0494745	-0.0365895	-0.0511252	-0.0067024	0.0670873	0.215848	0.164071
primf	0.0266265	0.0566285	-0.211519	0.0983908	-0.214817	-0.195807	0.128632	-0.192305	0.0234057	0.0443248	-0.100097	0.136884	0.72887	0.611469	0.382842	-0.365241	0.648092	0.428401	0.477888	0.375008	-0.0323876	-0.0537894	-0.0494745	1	-0.790219	-0.0170639	0.799656	-0.786686	0.0544144	-0.130853
primn	-0.0257152	0.038516	0.201121	0.0701775	0.0428279	0.223225	-0.00840473	0.0848971	0.0038538	0.0701301	0.0977668	0.00401891	-0.677832	-0.563202	-0.400517	0.385996	-0.588567	-0.453333	-0.526844	-0.305345	-0.225692	0.10529	-0.0365895	-0.790219	1	0.0468973	-0.760364	0.732029	0.0105505	-0.0315303
rang	0.0189754	-0.181938	0.407563	-0.031772	0.120775	0.0322021	-0.23108	0.251311	-0.123032	-0.167755	-0.183078	-0.164205	-0.288238	-0.229996	-0.293295	0.193917	-0.244503	-0.265841	-0.0939301	-0.265217	-0.215124	0.344766	-0.0511252	-0.0170639	0.0468973	1	-0.176086	-0.0829099	0.108678	-0.388465
secdf	0.0349904	0.0368414	-0.251769	0.0361089	-0.156959	-0.17567	0.0975994	-0.167278	0.0642101	0.00333306	-0.0506931	0.0931347	0.726569	0.622396	0.388446	-0.328757	0.656	0.418273	0.524985	0.307941	0.12277	-0.155184	-0.0067024	0.799656	-0.760364	-0.176086	1	-0.726069	-0.00833387	0.0407691
secdn	-0.0388605	0.0521155	0.124955	0.0923508	0.0316045	0.170912	0.0276656	0.0297292	-0.0187907	0.106883	0.0940948	0.0119846	-0.639195	-0.541675	-0.310361	0.301636	-0.563724	-0.36787	-0.533675	-0.228768	-0.0211647	0.0163982	0.0670873	-0.786686	0.732029	-0.0829099	-0.726069	1	-0.0174206	0.0857916
slope	0.0407618	-0.316772	0.115578	0.0708771	-0.0090523	-0.372362	-0.165606	0.0107511	-0.43359	-0.238419	-0.474359	-0.198914	-0.0258917	-0.0100417	-0.0162076	0.014596	-0.0275019	-0.00883539	0.0981212	-0.0700951	-0.161602	0.538589	0.215848	0.0544144	0.0105505	0.108678	-0.00833387	-0.0174206	1	-0.16189
urban	-0.016545	-0.189312	-0.142979	-0.205467	0.206763	-0.144341	-0.14411	0.0638937	-0.125713	-0.149958	-0.0271995	-0.217143	-0.035812	-0.081801	0.148006	-0.0952617	-0.0880155	0.140496	0.0260802	0.102379	0.258421	-0.194005	0.164071	-0.130853	-0.0315303	-0.388465	0.0407691	0.0857916	-0.16189	1
Notes: elevation, elevation; aspect, aspect; slope, slope; bio1, mean annual temperature; bio2, averaged diurnal range; bio3, isothermality; bio4, seasonality of temperature; bio5, max temperature of the warmest month; bio6, min temperature of the coldest month; bio7, annual temperature range; bio8, averaged temperature of the wettest season; bio9, averaged temperature of the driest season; bio10…

## Sheet: Aedes albopictus
	aspect	bio1	bio2	bio3	bio4	bio5	bio6	bio7	bio8	bio9	bio10	bio11	bio12	bio13	bio14	bio15	bio16	bio17	bio18	bio19	cropland	ele	paster	primf	primn	rang	secdf	secdn	slope	urban
aspect	1	0.0301631	-0.0313501	0.0390139	-0.0456418	-0.0395933	0.0432387	-0.0566615	0.0283541	0.020622	-0.0153778	0.0373935	0.0735807	0.07683	0.0076809	0.0232529	0.0780527	0.0106027	0.0795114	0.0103184	-0.00969133	0.0418088	0.0226275	0.0507977	-0.0355265	0.005939	0.0217163	-0.0438045	0.051304	-0.00559801
bio1	0.0301631	1	-0.0122885	0.862489	-0.858632	0.605943	0.949415	-0.803887	0.888135	0.827456	0.754681	0.974821	0.478686	0.69378	-0.366711	0.615268	0.692664	-0.353635	0.313606	-0.0608109	-0.339764	0.0186052	-0.108886	0.235759	0.258712	0.241809	-0.213362	0.0405973	0.010602	-0.39092
bio2	-0.0313501	-0.0122885	1	0.134619	0.181142	0.426285	-0.216412	0.406859	0.00665865	-0.0907389	0.131219	-0.0745335	-0.103837	-0.0717992	-0.128221	0.00117011	-0.0723908	-0.106634	0.0381044	-0.232342	0.0488045	0.369139	0.201704	0.0788401	0.0178392	0.366762	0.0324525	-0.173859	-0.0667204	-0.212447
bio3	0.0390139	0.862489	0.134619	1	-0.917961	0.356925	0.881633	-0.823272	0.685268	0.728292	0.429024	0.918927	0.446947	0.636174	-0.323229	0.522054	0.63449	-0.311327	0.307385	-0.0348615	-0.406181	0.264575	0.0227332	0.328052	0.175529	0.351288	-0.16814	-0.0337216	0.162518	-0.460527
bio4	-0.0456418	-0.858632	0.181142	-0.917961	1	-0.205744	-0.955419	0.954417	-0.66447	-0.75046	-0.347831	-0.946356	-0.445439	-0.656698	0.399681	-0.603692	-0.654408	0.387471	-0.282247	0.0862498	0.437684	-0.207113	0.0783116	-0.263251	-0.193763	-0.250113	0.217828	-0.0565154	-0.24199	0.425429
bio5	-0.0395933	0.605943	0.426285	0.356925	-0.205744	1	0.371605	-0.0662531	0.580761	0.564038	0.90926	0.461946	0.0663235	0.199495	-0.297767	0.331944	0.201223	-0.287476	-0.0926394	-0.0402484	-0.0172931	-0.191826	-0.172322	-0.0644426	0.293285	0.195194	-0.137735	0.0961153	-0.299905	-0.207095
bio6	0.0432387	0.949415	-0.216412	0.881633	-0.955419	0.371605	1	-0.940462	0.78681	0.825716	0.557954	0.986845	0.471168	0.684847	-0.368471	0.621783	0.681498	-0.359372	0.294592	-0.0440835	-0.385276	0.0583889	-0.101346	0.231808	0.242064	0.213605	-0.248728	0.0871732	0.133951	-0.382315
bio7	-0.0566615	-0.803887	0.406859	-0.823272	0.954417	-0.0662531	-0.940462	1	-0.639461	-0.691016	-0.296997	-0.893731	-0.489304	-0.66321	0.271919	-0.533874	-0.661398	0.269284	-0.330263	-0.00500877	0.424214	-0.108351	0.0546169	-0.274352	-0.14203	-0.156614	0.182487	-0.0465414	-0.235148	0.336207
bio8	0.0283541	0.888135	0.00665865	0.685268	-0.66447	0.580761	0.78681	-0.639461	1	0.546181	0.755152	0.816155	0.500031	0.695669	-0.256546	0.540209	0.700172	-0.251223	0.482694	-0.146367	-0.274787	-0.0552379	-0.113681	0.272232	0.202852	0.155281	-0.0972545	-0.058305	-0.112567	-0.306266
bio9	0.020622	0.827456	-0.0907389	0.728292	-0.75046	0.564038	0.825716	-0.691016	0.546181	1	0.65088	0.833024	0.249533	0.417962	-0.3835	0.512818	0.416793	-0.373469	-0.0578526	0.11114	-0.246249	-0.0806287	-0.195296	0.0553549	0.287087	0.223427	-0.287375	0.188146	0.0418292	-0.316828
bio10	-0.0153778	0.754681	0.131219	0.429024	-0.347831	0.90926	0.557954	-0.296997	0.755152	0.65088	1	0.609199	0.261948	0.384967	-0.192985	0.362981	0.387026	-0.186866	0.0835897	0.074264	-0.106162	-0.314088	-0.180118	0.0326404	0.274302	0.110225	-0.116448	0.07385	-0.30076	-0.17193
bio11	0.0373935	0.974821	-0.0745335	0.918927	-0.946356	0.461946	0.986845	-0.893731	0.816155	0.833024	0.609199	1	0.477487	0.696453	-0.393372	0.629312	0.69504	-0.380659	0.306625	-0.0729513	-0.390515	0.0984473	-0.0964421	0.255997	0.244057	0.258506	-0.230926	0.0503688	0.112016	-0.42093
bio12	0.0735807	0.478686	-0.103837	0.446947	-0.445439	0.0663235	0.471168	-0.489304	0.500031	0.249533	0.261948	0.477487	1	0.883174	0.362209	-0.0103668	0.897994	0.388702	0.784898	0.321482	-0.320153	0.0266817	0.0400113	0.726259	-0.366383	-0.0344966	0.403993	-0.549725	0.0786746	-0.217181
bio13	0.07683	0.69378	-0.0717992	0.636174	-0.656698	0.199495	0.684847	-0.66321	0.695669	0.417962	0.384967	0.696453	0.883174	1	-0.00984645	0.406664	0.994631	0.0044801	0.750336	0.0483639	-0.379031	0.120706	0.0416297	0.581646	-0.137685	0.0712819	0.199218	-0.3656	0.128368	-0.308335
bio14	0.0076809	-0.366711	-0.128221	-0.323229	0.399681	-0.297767	-0.368471	0.271919	-0.256546	-0.3835	-0.192985	-0.393372	0.362209	-0.00984645	1	-0.84754	0.0033523	0.986468	0.284181	0.68061	0.0370441	-0.261868	0.140149	0.331819	-0.424416	-0.295661	0.480577	-0.386397	-0.120115	0.220981
bio15	0.0232529	0.615268	0.00117011	0.522054	-0.603692	0.331944	0.621783	-0.533874	0.540209	0.512818	0.362981	0.629312	-0.0103668	0.406664	-0.84754	1	0.379037	-0.85643	0.0420427	-0.572112	-0.204971	0.201927	-0.073373	-0.138398	0.411483	0.264146	-0.397776	0.289868	0.149929	-0.274505
bio16	0.0780527	0.692664	-0.0723908	0.63449	-0.654408	0.201223	0.681498	-0.661398	0.700172	0.416793	0.387026	0.69504	0.897994	0.994631	0.0033523	0.379037	1	0.0171829	0.7589	0.0618184	-0.375928	0.116252	0.0298186	0.604422	-0.164924	0.0608376	0.222968	-0.389513	0.119542	-0.308339
bio17	0.0106027	-0.353635	-0.106634	-0.311327	0.387471	-0.287476	-0.359372	0.269284	-0.251223	-0.373469	-0.186866	-0.380659	0.388702	0.0044801	0.986468	-0.85643	0.0171829	1	0.308874	0.688622	0.0408432	-0.239956	0.126307	0.362689	-0.438453	-0.26915	0.479273	-0.41086	-0.120057	0.202557
bio18	0.0795114	0.313606	0.0381044	0.307385	-0.282247	-0.0926394	0.294592	-0.330263	0.482694	-0.0578526	0.0835897	0.306625	0.784898	0.750336	0.284181	0.0420427	0.7589	0.308874	1	-0.0673267	-0.213515	0.162404	0.147127	0.616107	-0.296937	0.024707	0.323149	-0.501535	0.0840378	-0.159207
bio19	0.0103184	-0.0608109	-0.232342	-0.0348615	0.0862498	-0.0402484	-0.0440835	-0.00500877	-0.146367	0.11114	0.074264	-0.0729513	0.321482	0.0483639	0.68061	-0.572112	0.0618184	0.688622	-0.0673267	1	-0.124112	-0.343451	-0.0020056	0.290995	-0.271969	-0.21645	0.317606	-0.208327	-0.116688	0.112827
cropland	-0.00969133	-0.339764	0.0488045	-0.406181	0.437684	-0.0172931	-0.385276	0.424214	-0.274787	-0.246249	-0.106162	-0.390515	-0.320153	-0.379031	0.0370441	-0.204971	-0.375928	0.0408432	-0.213515	-0.124112	1	-0.145557	0.16284	-0.291177	-0.144372	-0.130294	-0.0764903	0.078015	-0.246693	0.253991
ele	0.0418088	0.0186052	0.369139	0.264575	-0.207113	-0.191826	0.0583889	-0.108351	-0.0552379	-0.0806287	-0.314088	0.0984473	0.0266817	0.120706	-0.261868	0.201927	0.116252	-0.239956	0.162404	-0.343451	-0.145557	1	0.260625	0.174199	-0.00606792	0.350432	-0.0892808	-0.116227	0.566627	-0.34778
paster	0.0226275	-0.108886	0.201704	0.0227332	0.0783116	-0.172322	-0.101346	0.0546169	-0.113681	-0.195296	-0.180118	-0.0964421	0.0400113	0.0416297	0.140149	-0.073373	0.0298186	0.126307	0.147127	-0.0020056	0.16284	0.260625	1	0.0718491	-0.139804	0.119083	-0.0169014	-0.105306	0.0749022	0.0298312
primf	0.0507977	0.235759	0.0788401	0.328052	-0.263251	-0.0644426	0.231808	-0.274352	0.272232	0.0553549	0.0326404	0.255997	0.726259	0.581646	0.331819	-0.138398	0.604422	0.362689	0.616107	0.290995	-0.291177	0.174199	0.0718491	1	-0.581547	0.072466	0.513681	-0.706077	0.115644	-0.21315
primn	-0.0355265	0.258712	0.0178392	0.175529	-0.193763	0.293285	0.242064	-0.14203	0.202852	0.287087	0.274302	0.244057	-0.366383	-0.137685	-0.424416	0.411483	-0.164924	-0.438453	-0.296937	-0.271969	-0.144372	-0.00606792	-0.139804	-0.581547	1	0.115292	-0.636361	0.744218	0.0555842	-0.0927939
rang	0.005939	0.241809	0.366762	0.351288	-0.250113	0.195194	0.213605	-0.156614	0.155281	0.223427	0.110225	0.258506	-0.0344966	0.0712819	-0.295661	0.264146	0.0608376	-0.26915	0.024707	-0.21645	-0.130294	0.350432	0.119083	0.072466	0.115292	1	-0.216493	-0.0413759	0.0940416	-0.487726
secdf	0.0217163	-0.213362	0.0324525	-0.16814	0.217828	-0.137735	-0.248728	0.182487	-0.0972545	-0.287375	-0.116448	-0.230926	0.403993	0.199218	0.480577	-0.397776	0.222968	0.479273	0.323149	0.317606	-0.0764903	-0.0892808	-0.0169014	0.513681	-0.636361	-0.216493	1	-0.689314	-0.0612534	0.0940587
secdn	-0.0438045	0.0405973	-0.173859	-0.0337216	-0.0565154	0.0961153	0.0871732	-0.0465414	-0.058305	0.188146	0.07385	0.0503688	-0.549725	-0.3656	-0.386397	0.289868	-0.389513	-0.41086	-0.501535	-0.208327	0.078015	-0.116227	-0.105306	-0.706077	0.744218	-0.0413759	-0.689314	1	0.0364033	0.0506914
slope	0.051304	0.010602	-0.0667204	0.162518	-0.24199	-0.299905	0.133951	-0.235148	-0.112567	0.0418292	-0.30076	0.112016	0.0786746	0.128368	-0.120115	0.149929	0.119542	-0.120057	0.0840378	-0.116688	-0.246693	0.566627	0.0749022	0.115644	0.0555842	0.0940416	-0.0612534	0.0364033	1	-0.248337
urban	-0.00559801	-0.39092	-0.212447	-0.460527	0.425429	-0.207095	-0.382315	0.336207	-0.306266	-0.316828	-0.17193	-0.42093	-0.217181	-0.308335	0.220981	-0.274505	-0.308339	0.202557	-0.159207	0.112827	0.253991	-0.34778	0.0298312	-0.21315	-0.0927939	-0.487726	0.0940587	0.0506914	-0.248337	1
Notes: The highlighted predictors were inputted into the formal species distribution models

## Sheet: Aedes atlanticus
	aspect	bio1	bio2	bio3	bio4	bio5	bio6	bio7	bio8	bio9	bio10	bio11	bio12	bio13	bio14	bio15	bio16	bio17	bio18	bio19	cropland	ele	paster	primf	primn	rang	secdf	secdn	slope	urban
aspect	1	0.198476	0.0254255	0.207877	-0.192891	0.193641	0.213094	-0.22027	0.150783	0.203644	0.168147	0.198169	0.149647	0.157886	-0.0522765	0.10467	0.172854	-0.0685038	0.154931	-0.0637849	-0.0386114	-0.0241638	-0.0881782	0.0275122	0.0725271	-0.0351152	0.00914609	0.0109034	-0.0272565	0.137988
bio1	0.198476	1	-0.0181628	0.90298	-0.965917	0.695109	0.995687	-0.912399	0.899896	0.790507	0.93321	0.995883	0.624627	0.873585	-0.699084	0.875392	0.88792	-0.633948	0.776092	-0.56596	-0.355054	-0.335832	-0.419416	-0.102775	0.612296	0.167447	-0.167186	0.519999	-0.535103	-0.0432896
bio2	0.0254255	-0.0181628	1	0.209155	-0.0013702	0.519748	-0.0529155	0.24274	-0.191312	0.233309	0.034169	-2.45776e-05	0.128098	-0.00157296	0.0994224	-0.0472934	0.0149432	0.150138	-0.179625	0.361751	-0.154685	0.689051	-0.151558	0.198054	-0.110379	0.131644	0.293494	-0.0205321	0.378556	-0.506881
bio3	0.207877	0.90298	0.209155	1	-0.946212	0.652172	0.905886	-0.846089	0.797112	0.750218	0.788547	0.927945	0.72698	0.859269	-0.604707	0.777954	0.898796	-0.551164	0.825008	-0.484897	-0.406531	-0.164245	-0.393296	-0.0194316	0.553697	0.139146	-0.0735813	0.429589	-0.422255	-0.111921
bio4	-0.192891	-0.965917	-0.0013702	-0.946212	1	-0.611355	-0.975244	0.949573	-0.87847	-0.769899	-0.848885	-0.982261	-0.727551	-0.908117	0.611724	-0.814654	-0.933524	0.55471	-0.853284	0.500295	0.432301	0.336274	0.456461	0.0170727	-0.579038	-0.13831	0.0764083	-0.457416	0.546501	0.0729709
bio5	0.193641	0.695109	0.519748	0.652172	-0.611355	1	0.66832	-0.449708	0.494833	0.738224	0.778323	0.679896	0.352233	0.494661	-0.475066	0.596074	0.50776	-0.387048	0.302445	-0.161075	-0.269045	0.0981119	-0.370224	-0.0592186	0.351477	0.267896	0.0146337	0.373516	-0.172866	-0.321762
bio6	0.213094	0.995687	-0.0529155	0.905886	-0.975244	0.66832	1	-0.936098	0.900719	0.784289	0.92126	0.995773	0.644645	0.873911	-0.685069	0.864909	0.890531	-0.621217	0.800276	-0.555914	-0.381911	-0.36986	-0.431478	-0.0846244	0.612673	0.16059	-0.155114	0.509917	-0.548055	-0.0353668
bio7	-0.22027	-0.912399	0.24274	-0.846089	0.949573	-0.449708	-0.936098	1	-0.900381	-0.627287	-0.769081	-0.92639	-0.697751	-0.872553	0.547171	-0.753598	-0.893776	0.503226	-0.904018	0.541868	0.377376	0.527956	0.405223	0.0369292	-0.542894	-0.0976836	0.103415	-0.409316	0.626525	-0.0438612
bio8	0.150783	0.899896	-0.191312	0.797112	-0.87847	0.494833	0.900719	-0.900381	1	0.496633	0.809296	0.894851	0.486261	0.805985	-0.704848	0.873038	0.833708	-0.671846	0.855908	-0.716436	-0.211945	-0.488445	-0.350261	-0.16944	0.601442	0.0464516	-0.273354	0.509801	-0.641942	0.0766834
bio9	0.203644	0.790507	0.233309	0.750218	-0.769899	0.738224	0.784289	-0.627287	0.496633	1	0.789813	0.792369	0.593671	0.698427	-0.471091	0.60945	0.704037	-0.396621	0.41879	-0.147134	-0.380909	-0.051035	-0.34263	-0.045946	0.459789	0.294101	-0.00806826	0.375382	-0.24894	-0.218587
bio10	0.168147	0.93321	0.034169	0.788547	-0.848885	0.778323	0.92126	-0.769081	0.809296	0.789813	1	0.914962	0.456074	0.73208	-0.741751	0.854562	0.739502	-0.676061	0.586421	-0.543963	-0.259392	-0.25642	-0.301094	-0.229145	0.648316	0.250833	-0.260414	0.607457	-0.435687	-0.0643413
bio11	0.198169	0.995883	-2.45776e-05	0.927945	-0.982261	0.679896	0.995773	-0.92639	0.894851	0.792369	0.914962	1	0.668123	0.887994	-0.674654	0.861118	0.907134	-0.609843	0.8069	-0.545186	-0.383656	-0.332461	-0.431361	-0.0762297	0.605652	0.161641	-0.139304	0.504285	-0.538218	-0.0590491
bio12	0.149647	0.624627	0.128098	0.72698	-0.727551	0.352233	0.644645	-0.697751	0.486261	0.593671	0.456074	0.668123	1	0.843613	-0.0735054	0.410323	0.831576	0.032	0.733131	-0.00566513	-0.586144	-0.212342	-0.440344	0.100065	0.35988	0.0197051	0.088443	0.233364	-0.31447	-0.186994
bio13	0.157886	0.873585	-0.00157296	0.859269	-0.908117	0.494661	0.873911	-0.872553	0.805985	0.698427	0.73208	0.887994	0.843613	1	-0.476762	0.75729	0.98851	-0.395158	0.846906	-0.415336	-0.438034	-0.313518	-0.445634	-0.0271488	0.540196	0.0488233	-0.0940723	0.427839	-0.463951	-0.0645072
bio14	-0.0522765	-0.699084	0.0994224	-0.604707	0.611724	-0.475066	-0.685069	0.547171	-0.704848	-0.471091	-0.741751	-0.674654	-0.0735054	-0.476762	1	-0.888682	-0.501751	0.960086	-0.46996	0.808467	0.0825745	0.210339	0.127963	0.233037	-0.539928	-0.0793856	0.418072	-0.515188	0.395127	-0.112247
bio15	0.10467	0.875392	-0.0472934	0.777954	-0.814654	0.596074	0.864909	-0.753598	0.873038	0.60945	0.854562	0.861118	0.410323	0.75729	-0.888682	1	0.766556	-0.816897	0.695189	-0.709524	-0.260553	-0.301622	-0.322138	-0.184597	0.605377	0.0657573	-0.326974	0.545508	-0.487263	0.0230739
bio16	0.172854	0.88792	0.0149432	0.898796	-0.933524	0.50776	0.890531	-0.893776	0.833708	0.704037	0.739502	0.907134	0.831576	0.98851	-0.501751	0.766556	1	-0.435902	0.88349	-0.449333	-0.419594	-0.305983	-0.429493	-0.0231023	0.542394	0.0632442	-0.0943001	0.420544	-0.489425	-0.0516119
bio17	-0.0685038	-0.633948	0.150138	-0.551164	0.55471	-0.387048	-0.621217	0.503226	-0.671846	-0.396621	-0.676061	-0.609843	0.032	-0.395158	0.960086	-0.816897	-0.435902	1	-0.432547	0.878126	-0.00415361	0.18792	0.0286759	0.201429	-0.48133	-0.0853825	0.367697	-0.441155	0.373081	-0.21
bio18	0.154931	0.776092	-0.179625	0.825008	-0.853284	0.302445	0.800276	-0.904018	0.855908	0.41879	0.586421	0.8069	0.733131	0.846906	-0.46996	0.695189	0.88349	-0.432547	1	-0.551465	-0.342912	-0.474715	-0.347134	-0.0265514	0.49853	-0.00619355	-0.133958	0.354381	-0.59675	0.0626571
bio19	-0.0637849	-0.56596	0.361751	-0.484897	0.500295	-0.161075	-0.555914	0.541868	-0.716436	-0.147134	-0.543963	-0.545186	-0.00566513	-0.415336	0.808467	-0.709524	-0.449333	0.878126	-0.551465	1	-0.100295	0.327722	-0.0346175	0.211007	-0.420878	-0.0162519	0.366897	-0.371219	0.423416	-0.342641
cropland	-0.0386114	-0.355054	-0.154685	-0.406531	0.432301	-0.269045	-0.381911	0.377376	-0.211945	-0.380909	-0.259392	-0.383656	-0.586144	-0.438034	0.0825745	-0.260553	-0.419594	-0.00415361	-0.342912	-0.100295	1	0.16246	0.771773	-0.275109	-0.2426	0.248946	-0.242867	-0.156011	0.166759	0.295049
ele	-0.0241638	-0.335832	0.689051	-0.164245	0.336274	0.0981119	-0.36986	0.527956	-0.488445	-0.051035	-0.25642	-0.332461	-0.212342	-0.313518	0.210339	-0.301622	-0.305983	0.18792	-0.474715	0.327722	0.16246	1	0.188446	0.278311	-0.363702	0.13919	0.330163	-0.252433	0.562012	-0.279326
paster	-0.0881782	-0.419416	-0.151558	-0.393296	0.456461	-0.370224	-0.431478	0.405223	-0.350261	-0.34263	-0.301094	-0.431361	-0.440344	-0.445634	0.127963	-0.322138	-0.429493	0.0286759	-0.347134	-0.0346175	0.771773	0.188446	1	-0.277351	-0.210133	0.383349	-0.214862	-0.158394	0.239594	0.188193
primf	0.0275122	-0.102775	0.198054	-0.0194316	0.0170727	-0.0592186	-0.0846244	0.0369292	-0.16944	-0.045946	-0.229145	-0.0762297	0.100065	-0.0271488	0.233037	-0.184597	-0.0231023	0.201429	-0.0265514	0.211007	-0.275109	0.278311	-0.277351	1	-0.614942	-0.14481	0.787597	-0.614421	0.234368	-0.0364365
primn	0.0725271	0.612296	-0.110379	0.553697	-0.579038	0.351477	0.612673	-0.542894	0.601442	0.459789	0.648316	0.605652	0.35988	0.540196	-0.539928	0.605377	0.542394	-0.48133	0.49853	-0.420878	-0.2426	-0.363702	-0.210133	-0.614942	1	0.0539892	-0.702203	0.949537	-0.427819	-0.0361924
rang	-0.0351152	0.167447	0.131644	0.139146	-0.13831	0.267896	0.16059	-0.0976836	0.0464516	0.294101	0.250833	0.161641	0.0197051	0.0488233	-0.0793856	0.0657573	0.0632442	-0.0853825	-0.00619355	-0.0162519	0.248946	0.13919	0.383349	-0.14481	0.0539892	1	0.0337635	0.119714	-0.00678955	-0.446664
secdf	0.00914609	-0.167186	0.293494	-0.0735813	0.0764083	0.0146337	-0.155114	0.103415	-0.273354	-0.00806826	-0.260414	-0.139304	0.088443	-0.0940723	0.418072	-0.326974	-0.0943001	0.367697	-0.133958	0.366897	-0.242867	0.330163	-0.214862	0.787597	-0.702203	0.0337635	1	-0.703783	0.235464	-0.274075
secdn	0.0109034	0.519999	-0.0205321	0.429589	-0.457416	0.373516	0.509917	-0.409316	0.509801	0.375382	0.607457	0.504285	0.233364	0.427839	-0.515188	0.545508	0.420544	-0.441155	0.354381	-0.371219	-0.156011	-0.252433	-0.158394	-0.614421	0.949537	0.119714	-0.703783	1	-0.33619	-0.134703
slope	-0.0272565	-0.535103	0.378556	-0.422255	0.546501	-0.172866	-0.548055	0.626525	-0.641942	-0.24894	-0.435687	-0.538218	-0.31447	-0.463951	0.395127	-0.487263	-0.489425	0.373081	-0.59675	0.423416	0.166759	0.562012	0.239594	0.234368	-0.427819	-0.00678955	0.235464	-0.33619	1	-0.113421
urban	0.137988	-0.0432896	-0.506881	-0.111921	0.0729709	-0.321762	-0.0353668	-0.0438612	0.0766834	-0.218587	-0.0643413	-0.0590491	-0.186994	-0.0645072	-0.112247	0.0230739	-0.0516119	-0.21	0.0626571	-0.342641	0.295049	-0.279326	0.188193	-0.0364365	-0.0361924	-0.446664	-0.274075	-0.134703	-0.113421	1
Notes: The highlighted predictors were inputted into the formal species distribution models

## Sheet: Aedes canadensis
	aspect	bio1	bio2	bio3	bio4	bio5	bio6	bio7	bio8	bio9	bio10	bio11	bio12	bio13	bio14	bio15	bio16	bio17	bio18	bio19	cropland	ele	paster	primf	primn	rang	secdf	secdn	slope	urban
aspect	1	-0.0281353	0.0979837	0.0361755	-0.0274634	-0.0255517	-0.0182023	0.000839126	-0.041757	0.0212843	-0.0377722	-0.0163861	0.0447367	0.0145649	0.0804605	-0.0518722	0.0350758	0.0721944	0.0399661	0.0492221	-0.0577043	-0.00976738	-0.0887932	0.0550104	-0.052551	0.0613493	0.0345179	-0.0517891	0.0278289	-0.0797138
bio1	-0.0281353	1	0.198247	0.778619	-0.735924	0.955355	0.968696	-0.776233	0.631498	0.760435	0.970974	0.979272	0.492542	0.686141	0.0364143	0.231093	0.607545	0.275235	0.571262	0.355583	0.215847	-0.473015	0.514898	-0.369654	-0.0974742	-0.0795597	0.347766	-0.054495	-0.290468	0.416821
bio2	0.0979837	0.198247	1	0.52727	-0.0998722	0.360622	0.113792	0.096704	0.381137	0.0324664	0.252882	0.162247	-0.0490329	0.0882977	-0.222075	0.338294	0.0822478	-0.150078	0.250805	-0.155703	0.150923	0.284642	0.189607	-0.127089	0.0232093	0.407864	0.187022	0.0755112	0.069638	-0.219847
bio3	0.0361755	0.778619	0.52727	1	-0.835449	0.75937	0.810004	-0.712166	0.431451	0.694362	0.706509	0.828291	0.431931	0.577741	0.0152056	0.218576	0.523229	0.244579	0.457456	0.343087	0.0391805	-0.234671	0.38258	-0.254419	-0.0346067	0.0537694	0.41166	-0.0209281	-0.0167085	0.167674
bio4	-0.0274634	-0.735924	-0.0998722	-0.835449	1	-0.599629	-0.853931	0.950674	-0.207156	-0.830096	-0.603288	-0.838583	-0.564615	-0.620205	-0.165992	-0.0460544	-0.578796	-0.397615	-0.351689	-0.560418	0.174452	0.40695	-0.177687	0.138419	-0.0065926	0.0907827	-0.355031	0.0113249	0.0215431	-0.178952
bio5	-0.0255517	0.955355	0.360622	0.75937	-0.599629	1	0.886198	-0.611701	0.738902	0.632877	0.982863	0.907422	0.354669	0.596069	-0.0901702	0.345562	0.519374	0.135714	0.567563	0.194507	0.340367	-0.372562	0.566108	-0.429741	-0.060267	0.015113	0.269843	-0.00209968	-0.312279	0.400741
bio6	-0.0182023	0.968696	0.113792	0.810004	-0.853931	0.886198	1	-0.891403	0.518702	0.831748	0.90291	0.996518	0.542702	0.696814	0.0790264	0.1799	0.620794	0.330424	0.506078	0.448023	0.106385	-0.491295	0.438499	-0.326107	-0.0553859	-0.124868	0.354493	-0.0365052	-0.22457	0.39713
bio7	0.000839126	-0.776233	0.096704	-0.712166	0.950674	-0.611701	-0.891403	1	-0.242927	-0.828574	-0.650793	-0.865283	-0.590299	-0.641155	-0.197472	-0.00925668	-0.598344	-0.4222	-0.396847	-0.577126	0.123451	0.483381	-0.19659	0.164951	0.0178409	0.173992	-0.341278	0.0411427	0.12071	-0.269169
bio8	-0.041757	0.631498	0.381137	0.431451	-0.207156	0.738902	0.518702	-0.242927	1	0.0705993	0.740984	0.53501	-0.126994	0.165166	-0.483029	0.59607	0.141924	-0.348439	0.553067	-0.359602	0.518721	-0.0894837	0.520133	-0.456758	0.0934395	0.152513	-0.0149383	0.126843	-0.405686	0.219569
bio9	0.0212843	0.760435	0.0324664	0.694362	-0.830096	0.632877	0.831748	-0.828574	0.0705993	1	0.645023	0.828297	0.745214	0.767514	0.351031	-0.04553	0.708228	0.591871	0.273009	0.755123	-0.186618	-0.554765	0.149177	-0.0813026	-0.0973626	-0.127723	0.450593	-0.0955871	-0.0653186	0.250207
bio10	-0.0377722	0.970974	0.252882	0.706509	-0.603288	0.982863	0.90291	-0.650793	0.740984	0.645023	1	0.91843	0.378914	0.613179	-0.0667716	0.318784	0.540309	0.156905	0.589848	0.21735	0.318988	-0.422143	0.538034	-0.400912	-0.0771005	-0.0313082	0.266826	-0.0262682	-0.352317	0.422717
bio11	-0.0163861	0.979272	0.162247	0.828291	-0.838583	0.907422	0.996518	-0.865283	0.53501	0.828297	0.91843	1	0.546676	0.708809	0.0791358	0.190394	0.631605	0.333179	0.523693	0.440455	0.118246	-0.483226	0.458322	-0.337289	-0.0693902	-0.111053	0.372202	-0.0439075	-0.22915	0.396451
bio12	0.0447367	0.492542	-0.0490329	0.431931	-0.564615	0.354669	0.542702	-0.590299	-0.126994	0.745214	0.378914	0.546676	1	0.879673	0.69787	-0.298483	0.906625	0.899623	0.500791	0.915141	-0.295197	-0.562971	-0.054929	0.196823	-0.309582	-0.0884741	0.527193	-0.29215	0.0268865	0.138352
bio13	0.0145649	0.686141	0.0882977	0.577741	-0.620205	0.596069	0.696814	-0.641155	0.165166	0.767514	0.613179	0.708809	0.879673	1	0.37756	0.0757625	0.964342	0.657576	0.644832	0.732685	-0.150475	-0.507448	0.157652	-0.0187349	-0.276478	-0.0319257	0.531096	-0.252128	-0.100033	0.218832
bio14	0.0804605	0.0364143	-0.222075	0.0152056	-0.165992	-0.0901702	0.0790264	-0.197472	-0.483029	0.351031	-0.0667716	0.0791358	0.69787	0.37756	1	-0.818	0.449382	0.895817	0.167409	0.749672	-0.2619	-0.36261	-0.159036	0.370049	-0.37703	-0.110152	0.323472	-0.361775	0.194095	0.0420436
bio15	-0.0518722	0.231093	0.338294	0.218576	-0.0460544	0.345562	0.1799	-0.00925668	0.59607	-0.04553	0.318784	0.190394	-0.298483	0.0757625	-0.818	1	0.00579434	-0.583514	0.166694	-0.441711	0.198242	0.139101	0.203399	-0.367908	0.255259	0.201057	-0.0743919	0.242482	-0.208449	0.0122306
bio16	0.0350758	0.607545	0.0822478	0.523229	-0.578796	0.519374	0.620794	-0.598344	0.141924	0.708228	0.540309	0.631605	0.906625	0.964342	0.449382	0.00579434	1	0.696286	0.671808	0.747697	-0.144665	-0.492175	0.102173	0.052484	-0.28446	0.0576156	0.482719	-0.264515	-0.0856517	0.121571
bio17	0.0721944	0.275235	-0.150078	0.244579	-0.397615	0.135714	0.330424	-0.4222	-0.348439	0.591871	0.156905	0.333179	0.899623	0.657576	0.895817	-0.583514	0.696286	1	0.329901	0.916417	-0.341861	-0.510798	-0.119197	0.2662	-0.339335	-0.1481	0.46032	-0.31921	0.129405	0.135868
bio18	0.0399661	0.571262	0.250805	0.457456	-0.351689	0.567563	0.506078	-0.396847	0.553067	0.273009	0.589848	0.523693	0.500791	0.644832	0.167409	0.166694	0.671808	0.329901	1	0.255119	0.107376	-0.324086	0.263281	-0.046129	-0.316509	0.0598631	0.442504	-0.281661	-0.202972	0.199779
bio19	0.0492221	0.355583	-0.155703	0.343087	-0.560418	0.194507	0.448023	-0.577126	-0.359602	0.755123	0.21735	0.440455	0.915141	0.732685	0.749672	-0.441711	0.747697	0.916417	0.255119	1	-0.41269	-0.537345	-0.178639	0.267551	-0.282216	-0.166096	0.477939	-0.281478	0.125241	0.113441
cropland	-0.0577043	0.215847	0.150923	0.0391805	0.174452	0.340367	0.106385	0.123451	0.518721	-0.186618	0.318988	0.118246	-0.295197	-0.150475	-0.2619	0.198242	-0.144665	-0.341861	0.107376	-0.41269	1	0.148497	0.683095	-0.533889	0.0836395	0.271251	-0.319696	0.139518	-0.28438	0.187254
ele	-0.00976738	-0.473015	0.284642	-0.234671	0.40695	-0.372562	-0.491295	0.483381	-0.0894837	-0.554765	-0.422143	-0.483226	-0.562971	-0.507448	-0.36261	0.139101	-0.492175	-0.510798	-0.324086	-0.537345	0.148497	1	0.0040783	-0.0415772	0.190976	0.193178	-0.333698	0.171071	0.27153	-0.304807
paster	-0.0887932	0.514898	0.189607	0.38258	-0.177687	0.566108	0.438499	-0.19659	0.520133	0.149177	0.538034	0.458322	-0.054929	0.157652	-0.159036	0.203399	0.102173	-0.119197	0.263281	-0.178639	0.683095	0.0040783	1	-0.595799	-0.0386822	0.098315	0.0455757	0.0151814	-0.190433	0.367694
primf	0.0550104	-0.369654	-0.127089	-0.254419	0.138419	-0.429741	-0.326107	0.164951	-0.456758	-0.0813026	-0.400912	-0.337289	0.196823	-0.0187349	0.370049	-0.367908	0.052484	0.2662	-0.046129	0.267551	-0.533889	-0.0415772	-0.595799	1	-0.504659	-0.091098	0.291481	-0.504507	0.295737	-0.240791
primn	-0.052551	-0.0974742	0.0232093	-0.0346067	-0.0065926	-0.060267	-0.0553859	0.0178409	0.0934395	-0.0973626	-0.0771005	-0.0693902	-0.309582	-0.276478	-0.37703	0.255259	-0.28446	-0.339335	-0.316509	-0.282216	0.0836395	0.190976	-0.0386822	-0.504659	1	0.114032	-0.495421	0.937672	-0.133247	-0.110754
rang	0.0613493	-0.0795597	0.407864	0.0537694	0.0907827	0.015113	-0.124868	0.173992	0.152513	-0.127723	-0.0313082	-0.111053	-0.0884741	-0.0319257	-0.110152	0.201057	0.0576156	-0.1481	0.0598631	-0.166096	0.271251	0.193178	0.098315	-0.091098	0.114032	1	-0.17423	0.128498	-0.0618743	-0.576481
secdf	0.0345179	0.347766	0.187022	0.41166	-0.355031	0.269843	0.354493	-0.341278	-0.0149383	0.450593	0.266826	0.372202	0.527193	0.531096	0.323472	-0.0743919	0.482719	0.46032	0.442504	0.477939	-0.319696	-0.333698	0.0455757	0.291481	-0.495421	-0.17423	1	-0.472617	0.116692	0.0964968
secdn	-0.0517891	-0.054495	0.0755112	-0.0209281	0.0113249	-0.00209968	-0.0365052	0.0411427	0.126843	-0.0955871	-0.0262682	-0.0439075	-0.29215	-0.252128	-0.361775	0.242482	-0.264515	-0.31921	-0.281661	-0.281478	0.139518	0.171071	0.0151814	-0.504507	0.937672	0.128498	-0.472617	1	-0.172581	-0.0707672
slope	0.0278289	-0.290468	0.069638	-0.0167085	0.0215431	-0.312279	-0.22457	0.12071	-0.405686	-0.0653186	-0.352317	-0.22915	0.0268865	-0.100033	0.194095	-0.208449	-0.0856517	0.129405	-0.202972	0.125241	-0.28438	0.27153	-0.190433	0.295737	-0.133247	-0.0618743	0.116692	-0.172581	1	-0.147977
urban	-0.0797138	0.416821	-0.219847	0.167674	-0.178952	0.400741	0.39713	-0.269169	0.219569	0.250207	0.422717	0.396451	0.138352	0.218832	0.0420436	0.0122306	0.121571	0.135868	0.199779	0.113441	0.187254	-0.304807	0.367694	-0.240791	-0.110754	-0.576481	0.0964968	-0.0707672	-0.147977	1
Notes: The highlighted predictors were inputted into the formal species distribution models

## Sheet: Aedes caspius
	aspect	bio1	bio2	bio3	bio4	bio5	bio6	bio7	bio8	bio9	bio10	bio11	bio12	bio13	bio14	bio15	bio16	bio17	bio18	bio19	cropland	ele	paster	primf	primn	rang	secdf	secdn	slope	urban
aspect	1	0.0445336	0.0428952	0.0170517	0.144422	0.0788926	-0.00517602	0.164876	0.0519167	0.0160916	0.0610948	0.0169003	-0.109881	-0.126322	-0.0426603	-0.155202	-0.127089	-0.0580218	-0.0138585	-0.111337	-0.0620183	-0.0318544	-0.114501	0.0736856	0.00183248	-0.0331332	-0.0091536	0.0230125	0.0229425	-0.00804117
bio1	0.0445336	1	0.752605	0.868919	-0.408405	0.919036	0.93829	0.00793622	0.429015	0.936656	0.943826	0.961242	-0.466499	-0.191231	-0.744185	0.367503	-0.23433	-0.704652	-0.861264	-0.210787	-0.286455	-0.111702	-0.390909	-0.230523	0.106941	-0.404282	-0.301614	0.523316	0.0411003	-0.175338
bio2	0.0428952	0.752605	1	0.709465	0.0137071	0.891517	0.5923	0.469056	0.610056	0.645604	0.837451	0.652314	-0.51551	-0.336556	-0.656525	0.298399	-0.370352	-0.635652	-0.664736	-0.4247	-0.0893072	0.0397606	-0.342939	-0.161215	0.151358	-0.348262	-0.308265	0.469368	-0.0838964	-0.206691
bio3	0.0170517	0.868919	0.709465	1	-0.624749	0.735564	0.905261	-0.181406	0.2892	0.883607	0.739555	0.923398	-0.362682	-0.166483	-0.602226	0.307634	-0.193944	-0.569423	-0.777847	-0.12746	-0.287144	-0.284991	-0.305753	-0.192293	0.0720872	-0.399056	-0.282037	0.522634	-0.0526629	-0.0681334
bio4	0.144422	-0.408405	0.0137071	-0.624749	1	-0.0889159	-0.653008	0.849781	0.234815	-0.545355	-0.155708	-0.600883	-0.0559709	-0.207646	0.18157	-0.305615	-0.188288	0.170298	0.431355	-0.349074	0.236448	0.478716	-0.0500418	0.183807	0.039267	0.0347687	0.157118	-0.198268	0.0204067	-0.0513101
bio5	0.0788926	0.919036	0.891517	0.735564	-0.0889159	1	0.757807	0.333681	0.550798	0.822967	0.987243	0.805988	-0.548564	-0.288328	-0.760982	0.365275	-0.330159	-0.725607	-0.796866	-0.350451	-0.159773	0.0118515	-0.402838	-0.198032	0.144166	-0.369848	-0.322196	0.497449	-0.000125226	-0.229335
bio6	-0.00517602	0.93829	0.5923	0.905261	-0.653008	0.757807	1	-0.271397	0.287577	0.934841	0.805012	0.992032	-0.398893	-0.136851	-0.676508	0.317819	-0.172348	-0.653033	-0.856245	-0.0972017	-0.386516	-0.230809	-0.357751	-0.22611	0.0642057	-0.352755	-0.278419	0.519297	0.0340459	-0.153455
bio7	0.164876	0.00793622	0.469056	-0.181406	0.849781	0.333681	-0.271397	1	0.504646	-0.157049	0.254449	-0.194946	-0.34755	-0.420865	-0.17804	-0.193177	-0.418778	-0.184188	0.0384342	-0.568621	0.147944	0.431472	-0.217554	0.0580566	0.0816686	-0.210428	-0.00965838	0.0884909	-0.0555118	-0.131325
bio8	0.0519167	0.429015	0.610056	0.2892	0.234815	0.550798	0.287577	0.504646	1	0.189494	0.534382	0.320569	-0.644837	-0.533829	-0.617379	0.0472103	-0.566962	-0.618517	-0.351919	-0.739618	-0.0712068	0.312477	-0.324418	-0.338463	0.206489	-0.338874	-0.417319	0.477071	-0.0750836	-0.186619
bio9	0.0160916	0.936656	0.645604	0.883607	-0.545355	0.822967	0.934841	-0.157049	0.189494	1	0.854816	0.949716	-0.402023	-0.137185	-0.689604	0.411442	-0.169296	-0.649516	-0.880998	-0.073487	-0.302959	-0.291016	-0.382138	-0.171114	0.0880438	-0.345839	-0.249571	0.476745	0.0220555	-0.168048
bio10	0.0610948	0.943826	0.837451	0.739555	-0.155708	0.987243	0.805012	0.254449	0.534382	0.854816	1	0.844292	-0.554643	-0.27614	-0.773222	0.372882	-0.320063	-0.741756	-0.824108	-0.329095	-0.18978	-0.0151783	-0.408775	-0.221807	0.139038	-0.36233	-0.338722	0.506157	0.0133314	-0.217046
bio11	0.0169003	0.961242	0.652314	0.923398	-0.600883	0.805988	0.992032	-0.194946	0.320569	0.949716	0.844292	1	-0.427178	-0.178437	-0.696705	0.319974	-0.215222	-0.666061	-0.869409	-0.14629	-0.3751	-0.218054	-0.378294	-0.227946	0.0718538	-0.378274	-0.288077	0.53932	0.0306596	-0.163853
bio12	-0.109881	-0.466499	-0.51551	-0.362682	-0.0559709	-0.548564	-0.398893	-0.34755	-0.644837	-0.402023	-0.554643	-0.427178	1	0.850558	0.808609	-0.0516298	0.879162	0.863038	0.669855	0.800342	0.29353	-0.0486609	0.606764	0.437033	-0.398244	0.156131	0.598083	-0.542706	0.00925631	0.363593
bio13	-0.126322	-0.191231	-0.336556	-0.166483	-0.207646	-0.288328	-0.136851	-0.420865	-0.533829	-0.137185	-0.27614	-0.178437	0.850558	1	0.49429	0.316703	0.993535	0.560474	0.389492	0.914418	0.26692	-0.0963355	0.585674	0.348335	-0.235713	0.278678	0.477412	-0.52471	0.0799361	0.291238
bio14	-0.0426603	-0.744185	-0.656525	-0.602226	0.18157	-0.760982	-0.676508	-0.17804	-0.617379	-0.689604	-0.773222	-0.696705	0.808609	0.49429	1	-0.463332	0.537259	0.976748	0.866682	0.521453	0.251607	0.0187955	0.486391	0.369296	-0.410244	0.20733	0.504549	-0.534321	-0.0833364	0.304258
bio15	-0.155202	0.367503	0.298399	0.307634	-0.305615	0.365275	0.317819	-0.193177	0.0472103	0.411442	0.372882	0.319974	-0.0516298	0.316703	-0.463332	1	0.265871	-0.39674	-0.428422	0.220059	0.129526	-0.265635	0.0982975	-0.0992691	0.206492	0.235546	-0.13269	-0.0130377	0.0576302	-0.0290051
bio16	-0.127089	-0.23433	-0.370352	-0.193944	-0.188288	-0.330159	-0.172348	-0.418778	-0.566962	-0.169296	-0.320063	-0.215222	0.879162	0.993535	0.537259	0.265871	1	0.603072	0.433849	0.917205	0.271762	-0.0990831	0.57722	0.37841	-0.258316	0.273544	0.512985	-0.528481	0.0793726	0.304779
bio17	-0.0580218	-0.704652	-0.635652	-0.569423	0.170298	-0.725607	-0.653033	-0.184188	-0.618517	-0.649516	-0.741756	-0.666061	0.863038	0.560474	0.976748	-0.39674	0.603072	1	0.8704	0.567122	0.298802	0.0141842	0.516197	0.361586	-0.40931	0.181825	0.519461	-0.538664	-0.0852117	0.338743
bio18	-0.0138585	-0.861264	-0.664736	-0.777847	0.431355	-0.796866	-0.856245	0.0384342	-0.351919	-0.880998	-0.824108	-0.869409	0.669855	0.389492	0.866682	-0.428422	0.433849	0.8704	1	0.327625	0.325548	0.220858	0.454561	0.328174	-0.242472	0.240142	0.439108	-0.552475	-0.0376516	0.322149
bio19	-0.111337	-0.210787	-0.4247	-0.12746	-0.349074	-0.350451	-0.0972017	-0.568621	-0.739618	-0.073487	-0.329095	-0.14629	0.800342	0.914418	0.521453	0.220059	0.917205	0.567122	0.327625	1	0.206253	-0.195541	0.534396	0.344501	-0.189488	0.357526	0.409384	-0.520401	0.113648	0.284423
cropland	-0.0620183	-0.286455	-0.0893072	-0.287144	0.236448	-0.159773	-0.386516	0.147944	-0.0712068	-0.302959	-0.18978	-0.3751	0.29353	0.26692	0.251607	0.129526	0.271762	0.298802	0.325548	0.206253	1	0.0962259	0.519512	-0.0895631	-0.11176	0.160378	0.0173794	-0.382729	-0.118271	0.348152
ele	-0.0318544	-0.111702	0.0397606	-0.284991	0.478716	0.0118515	-0.230809	0.431472	0.312477	-0.291016	-0.0151783	-0.218054	-0.0486609	-0.0963355	0.0187955	-0.265635	-0.0990831	0.0141842	0.220858	-0.195541	0.0962259	1	0.0116979	0.0434563	0.0912223	-0.0789783	0.0679093	-0.0787012	0.506294	0.0397048
paster	-0.114501	-0.390909	-0.342939	-0.305753	-0.0500418	-0.402838	-0.357751	-0.217554	-0.324418	-0.382138	-0.408775	-0.378294	0.606764	0.585674	0.486391	0.0982975	0.57722	0.516197	0.454561	0.534396	0.519512	0.0116979	1	0.124473	-0.126354	0.374029	0.147954	-0.465694	0.0288052	0.103163
primf	0.0736856	-0.230523	-0.161215	-0.192293	0.183807	-0.198032	-0.22611	0.0580566	-0.338463	-0.171114	-0.221807	-0.227946	0.437033	0.348335	0.369296	-0.0992691	0.37841	0.361586	0.328174	0.344501	-0.0895631	0.0434563	0.124473	1	-0.165395	0.0911717	0.728864	-0.49025	0.168587	0.00712471
primn	0.00183248	0.106941	0.151358	0.0720872	0.039267	0.144166	0.0642057	0.0816686	0.206489	0.0880438	0.139038	0.0718538	-0.398244	-0.235713	-0.410244	0.206492	-0.258316	-0.40931	-0.242472	-0.189488	-0.11176	0.0912223	-0.126354	-0.165395	1	0.213916	-0.370519	-0.0473603	0.185444	-0.306699
rang	-0.0331332	-0.404282	-0.348262	-0.399056	0.0347687	-0.369848	-0.352755	-0.210428	-0.338874	-0.345839	-0.36233	-0.378274	0.156131	0.278678	0.20733	0.235546	0.273544	0.181825	0.240142	0.357526	0.160378	-0.0789783	0.374029	0.0911717	0.213916	1	0.0512684	-0.480332	0.0875746	-0.217156
secdf	-0.0091536	-0.301614	-0.308265	-0.282037	0.157118	-0.322196	-0.278419	-0.00965838	-0.417319	-0.249571	-0.338722	-0.288077	0.598083	0.477412	0.504549	-0.13269	0.512985	0.519461	0.439108	0.409384	0.0173794	0.0679093	0.147954	0.728864	-0.370519	0.0512684	1	-0.609089	0.120703	0.116098
secdn	0.0230125	0.523316	0.469368	0.522634	-0.198268	0.497449	0.519297	0.0884909	0.477071	0.476745	0.506157	0.53932	-0.542706	-0.52471	-0.534321	-0.0130377	-0.528481	-0.538664	-0.552475	-0.520401	-0.382729	-0.0787012	-0.465694	-0.49025	-0.0473603	-0.480332	-0.609089	1	-0.104892	-0.134555
slope	0.0229425	0.0411003	-0.0838964	-0.0526629	0.0204067	-0.000125226	0.0340459	-0.0555118	-0.0750836	0.0220555	0.0133314	0.0306596	0.00925631	0.0799361	-0.0833364	0.0576302	0.0793726	-0.0852117	-0.0376516	0.113648	-0.118271	0.506294	0.0288052	0.168587	0.185444	0.0875746	0.120703	-0.104892	1	0.010298
urban	-0.00804117	-0.175338	-0.206691	-0.0681334	-0.0513101	-0.229335	-0.153455	-0.131325	-0.186619	-0.168048	-0.217046	-0.163853	0.363593	0.291238	0.304258	-0.0290051	0.304779	0.338743	0.322149	0.284423	0.348152	0.0397048	0.103163	0.00712471	-0.306699	-0.217156	0.116098	-0.134555	0.010298	1
Notes: The highlighted predictors were inputted into the formal species distribution models

## Sheet: Aedes cinereus
	aspect	bio1	bio2	bio3	bio4	bio5	bio6	bio7	bio8	bio9	bio10	bio11	bio12	bio13	bio14	bio15	bio16	bio17	bio18	bio19	cropland	ele	paster	primf	primn	rang	secdf	secdn	slope	urban
aspect	1	-0.0568244	0.10649	0.0160904	0.0680776	-0.00565077	-0.0815899	0.0763635	-0.0410778	-0.0395451	-0.0398571	-0.0750666	0.025764	-0.0263469	0.0942221	-0.132274	-0.0178765	0.0587914	0.0199225	0.0163064	-0.112147	0.120831	-0.0968501	0.120208	-0.080809	0.0114414	0.0742516	-0.0970198	0.0951353	-0.137232
bio1	-0.0568244	1	-0.62863	0.611433	-0.781385	0.438294	0.936407	-0.824037	0.141053	0.745895	0.70808	0.946307	0.31624	0.365522	0.220723	-0.0758289	0.295535	0.316798	0.100725	0.3726	0.614614	-0.527417	0.828825	-0.621011	-0.0910257	-0.254575	-0.389664	0.601768	-0.32814	0.723825
bio2	0.10649	-0.62863	1	-0.182932	0.647209	0.151211	-0.731955	0.748264	-0.116312	-0.486274	-0.23154	-0.691655	-0.0701309	-0.133769	0.0910241	-0.253952	-0.06745	0.00866563	0.247046	-0.129189	-0.386493	0.598131	-0.518402	0.482005	0.0439159	0.404694	0.276303	-0.398191	0.409865	-0.595436
bio3	0.0160904	0.611433	-0.182932	1	-0.825633	0.0515606	0.699697	-0.72873	-0.276758	0.714666	0.108315	0.723479	0.18391	0.236221	0.0940711	-0.0299337	0.14113	0.137914	-0.162137	0.356052	0.253045	-0.0721815	0.525389	-0.437927	-0.0143029	-0.100333	-0.38101	0.569989	0.0343136	0.343385
bio4	0.0680776	-0.781385	0.647209	-0.825633	1	0.0732996	-0.920563	0.980462	0.193844	-0.797628	-0.175891	-0.917084	-0.199023	-0.26318	-0.0459996	-0.0856417	-0.172175	-0.117121	0.245979	-0.359906	-0.372058	0.36708	-0.635704	0.5127	-0.00159016	0.260724	0.417697	-0.601958	0.180771	-0.530547
bio5	-0.00565077	0.438294	0.151211	0.0515606	0.0732996	1	0.197527	0.0456568	0.284021	0.169865	0.86125	0.227737	0.324581	0.271939	0.411814	-0.439739	0.303159	0.44132	0.504339	0.224202	0.455247	-0.104433	0.397981	-0.218349	-0.0593654	0.143578	-0.0330816	0.14	-0.0751933	0.269664
bio6	-0.0815899	0.936407	-0.731955	0.699697	-0.920563	0.197527	1	-0.949949	-0.0137705	0.816511	0.477129	0.996726	0.260768	0.32	0.129229	0.0182616	0.238569	0.220546	-0.0867782	0.372435	0.539197	-0.504125	0.793361	-0.619624	-0.0376305	-0.268226	-0.40702	0.631541	-0.300305	0.676992
bio7	0.0763635	-0.824037	0.748264	-0.72873	0.980462	0.0456568	-0.949949	1	0.135536	-0.801999	-0.250441	-0.939614	-0.224927	-0.287873	-0.0620573	-0.0935549	-0.200922	-0.142753	0.21689	-0.368011	-0.418048	0.430598	-0.664707	0.525017	0.0191927	0.302817	0.395714	-0.575594	0.229963	-0.583632
bio8	-0.0410778	0.141053	-0.116312	-0.276758	0.193844	0.284021	-0.0137705	0.135536	1	-0.403551	0.395639	-0.0156276	-0.466095	-0.381265	-0.42251	0.361021	-0.404434	-0.424182	0.0842452	-0.602455	0.379916	-0.0528448	0.264403	-0.428537	0.0962143	-0.163723	-0.196457	0.286474	-0.317778	0.286004
bio9	-0.0395451	0.745895	-0.486274	0.714666	-0.797628	0.169865	0.816511	-0.801999	-0.403551	1	0.303592	0.821643	0.523736	0.554798	0.327942	-0.0850478	0.483938	0.435749	-0.0651374	0.675257	0.285075	-0.349408	0.544776	-0.308042	-0.0939704	-0.131331	-0.186128	0.358071	-0.0536872	0.454189
bio10	-0.0398571	0.70808	-0.23154	0.108315	-0.175891	0.86125	0.477129	-0.250441	0.395639	0.303592	1	0.494305	0.327711	0.298611	0.379801	-0.355931	0.304683	0.435495	0.44957	0.237907	0.620824	-0.370133	0.600644	-0.386009	-0.138975	-0.126596	-0.178664	0.292966	-0.280023	0.55138
bio11	-0.0750666	0.946307	-0.691655	0.723479	-0.917084	0.227737	0.996726	-0.939614	-0.0156276	0.821643	0.494305	1	0.27126	0.328504	0.145701	0.000513706	0.24825	0.237114	-0.0660286	0.380512	0.534118	-0.495532	0.79754	-0.619284	-0.0385679	-0.256589	-0.411872	0.633795	-0.294776	0.667107
bio12	0.025764	0.31624	-0.0701309	0.18391	-0.199023	0.324581	0.260768	-0.224927	-0.466095	0.523736	0.327711	0.27126	1	0.94286	0.870797	-0.530151	0.96918	0.917678	0.598368	0.941427	0.0762387	-0.223024	0.0887828	0.274115	-0.337728	0.0770351	0.315887	-0.316969	0.096107	0.0935306
bio13	-0.0263469	0.365522	-0.133769	0.236221	-0.26318	0.271939	0.32	-0.287873	-0.381265	0.554798	0.298611	0.328504	0.94286	1	0.738272	-0.316297	0.976112	0.803621	0.579507	0.897339	0.107253	-0.241125	0.181039	0.163322	-0.290478	0.0538849	0.289073	-0.238689	0.0848435	0.163021
bio14	0.0942221	0.220723	0.0910241	0.0940711	-0.0459996	0.411814	0.129229	-0.0620573	-0.42251	0.327942	0.379801	0.145701	0.870797	0.738272	1	-0.821844	0.786727	0.974031	0.734007	0.805972	0.0338553	-0.160843	0.0436171	0.301784	-0.404704	0.0757742	0.29932	-0.304869	0.0775125	0.0348262
bio15	-0.132274	-0.0758289	-0.253952	-0.0299337	-0.0856417	-0.439739	0.0182616	-0.0935549	0.361021	-0.0850478	-0.355931	0.000513706	-0.530151	-0.316297	-0.821844	1	-0.397054	-0.756487	-0.569011	-0.484989	0.0246256	0.0323299	0.0412355	-0.296394	0.318824	-0.130961	-0.16719	0.211918	-0.0866369	0.0706734
bio16	-0.0178765	0.295535	-0.06745	0.14113	-0.172175	0.303159	0.238569	-0.200922	-0.404434	0.483938	0.304683	0.24825	0.96918	0.976112	0.786727	-0.397054	1	0.837094	0.610408	0.893178	0.0787184	-0.207241	0.102217	0.26167	-0.285871	0.115405	0.345609	-0.337243	0.0955885	0.0881584
bio17	0.0587914	0.316798	0.00866563	0.137914	-0.117121	0.44132	0.220546	-0.142753	-0.424182	0.435749	0.435495	0.237114	0.917678	0.803621	0.974031	-0.756487	0.837094	1	0.69673	0.867386	0.0979022	-0.236843	0.11337	0.247265	-0.400422	0.0483513	0.271324	-0.262493	0.0542204	0.115181
bio18	0.0199225	0.100725	0.247046	-0.162137	0.245979	0.504339	-0.0867782	0.21689	0.0842452	-0.0651374	0.44957	-0.0660286	0.598368	0.579507	0.734007	-0.569011	0.610408	0.69673	1	0.420756	0.110069	-0.0828386	0.0839158	0.189317	-0.345188	0.172211	0.343683	-0.290608	0.00967035	0.0525472
bio19	0.0163064	0.3726	-0.129189	0.356052	-0.359906	0.224202	0.372435	-0.368011	-0.602455	0.675257	0.237907	0.380512	0.941427	0.897339	0.805972	-0.484989	0.893178	0.867386	0.420756	1	0.060213	-0.223592	0.148778	0.207616	-0.311659	0.0252209	0.235277	-0.193088	0.135863	0.129254
cropland	-0.112147	0.614614	-0.386493	0.253045	-0.372058	0.455247	0.539197	-0.418048	0.379916	0.285075	0.620824	0.534118	0.0762387	0.107253	0.0338553	0.0246256	0.0787184	0.0979022	0.110069	0.060213	1	-0.306752	0.712194	-0.566797	0.0463208	-0.0249796	-0.392488	0.476526	-0.306467	0.593776
ele	0.120831	-0.527417	0.598131	-0.0721815	0.36708	-0.104433	-0.504125	0.430598	-0.0528448	-0.349408	-0.370133	-0.495532	-0.223024	-0.241125	-0.160843	0.0323299	-0.207241	-0.236843	-0.0828386	-0.223592	-0.306752	1	-0.392397	0.283313	0.18159	0.23459	0.226206	-0.300136	0.570499	-0.54697
paster	-0.0968501	0.828825	-0.518402	0.525389	-0.635704	0.397981	0.793361	-0.664707	0.264403	0.544776	0.600644	0.79754	0.0887828	0.181039	0.0436171	0.0412355	0.102217	0.11337	0.0839158	0.148778	0.712194	-0.392397	1	-0.689534	-0.0475771	-0.116881	-0.32875	0.604372	-0.300921	0.686582
primf	0.120208	-0.621011	0.482005	-0.437927	0.5127	-0.218349	-0.619624	0.525017	-0.428537	-0.308042	-0.386009	-0.619284	0.274115	0.163322	0.301784	-0.296394	0.26167	0.247265	0.189317	0.207616	-0.566797	0.283313	-0.689534	1	-0.365011	0.223576	0.571316	-0.78974	0.348584	-0.578859
primn	-0.080809	-0.0910257	0.0439159	-0.0143029	-0.00159016	-0.0593654	-0.0376305	0.0191927	0.0962143	-0.0939704	-0.138975	-0.0385679	-0.337728	-0.290478	-0.404704	0.318824	-0.285871	-0.400422	-0.345188	-0.311659	0.0463208	0.18159	-0.0475771	-0.365011	1	0.166832	-0.395463	0.319911	-0.00069131	-0.153796
rang	0.0114414	-0.254575	0.404694	-0.100333	0.260724	0.143578	-0.268226	0.302817	-0.163723	-0.131331	-0.126596	-0.256589	0.0770351	0.0538849	0.0757742	-0.130961	0.115405	0.0483513	0.172211	0.0252209	-0.0249796	0.23459	-0.116881	0.223576	0.166832	1	0.180993	-0.24137	0.236051	-0.430274
secdf	0.0742516	-0.389664	0.276303	-0.38101	0.417697	-0.0330816	-0.40702	0.395714	-0.196457	-0.186128	-0.178664	-0.411872	0.315887	0.289073	0.29932	-0.16719	0.345609	0.271324	0.343683	0.235277	-0.392488	0.226206	-0.32875	0.571316	-0.395463	0.180993	1	-0.778438	0.343867	-0.257559
secdn	-0.0970198	0.601768	-0.398191	0.569989	-0.601958	0.14	0.631541	-0.575594	0.286474	0.358071	0.292966	0.633795	-0.316969	-0.238689	-0.304869	0.211918	-0.337243	-0.262493	-0.290608	-0.193088	0.476526	-0.300136	0.604372	-0.78974	0.319911	-0.24137	-0.778438	1	-0.361413	0.513454
slope	0.0951353	-0.32814	0.409865	0.0343136	0.180771	-0.0751933	-0.300305	0.229963	-0.317778	-0.0536872	-0.280023	-0.294776	0.096107	0.0848435	0.0775125	-0.0866369	0.0955885	0.0542204	0.00967035	0.135863	-0.306467	0.570499	-0.300921	0.348584	-0.00069131	0.236051	0.343867	-0.361413	1	-0.361582
urban	-0.137232	0.723825	-0.595436	0.343385	-0.530547	0.269664	0.676992	-0.583632	0.286004	0.454189	0.55138	0.667107	0.0935306	0.163021	0.0348262	0.0706734	0.0881584	0.115181	0.0525472	0.129254	0.593776	-0.54697	0.686582	-0.578859	-0.153796	-0.430274	-0.257559	0.513454	-0.361582	1
Notes: The highlighted predictors were inputted into the formal species distribution models

## Sheet: Aedes communis
	aspect	bio1	bio2	bio3	bio4	bio5	bio6	bio7	bio8	bio9	bio10	bio11	bio12	bio13	bio14	bio15	bio16	bio17	bio18	bio19	cropland	ele	paster	primf	primn	rang	secdf	secdn	slope	urban
aspect	1	-0.042573	0.0659831	0.00293487	0.0561164	-0.00465976	-0.0579263	0.0553993	-0.0357713	0.00481839	-0.0137441	-0.0538971	-0.00601511	-0.0167288	-0.0118888	-0.0403917	-0.0127608	-0.00892572	0.00178834	0.0183601	-0.0309653	0.021808	-0.0757621	0.0806999	-0.0328301	-0.00239539	0.0839209	-0.0780877	0.0550704	-0.0861314
bio1	-0.042573	1	-0.139825	0.545554	-0.650845	0.732588	0.885441	-0.647943	0.270258	0.741102	0.813646	0.919903	0.570528	0.612635	0.413284	-0.201403	0.571664	0.473693	0.43076	0.526982	0.758456	-0.34189	0.773461	-0.429237	0.100844	0.391219	0.0301567	0.404207	-0.198882	0.517024
bio2	0.0659831	-0.139825	1	0.41062	0.447334	0.40229	-0.418107	0.621739	-0.104782	-0.15641	0.181955	-0.32352	0.000879238	0.0558304	-0.10449	0.0333505	0.0492651	-0.116535	-0.0263693	-0.055511	-0.222129	0.646301	-0.0656106	0.272007	-0.103625	0.214336	0.0479033	-0.233255	0.309222	-0.369068
bio3	0.00293487	0.545554	0.41062	1	-0.552228	0.487438	0.514964	-0.38302	-0.147124	0.576052	0.352861	0.572148	0.399629	0.426261	0.282025	-0.186557	0.397558	0.323982	0.132209	0.456867	0.351278	0.27525	0.426024	-0.203968	0.0794172	0.446298	-0.00114357	0.249255	0.250946	0.0821788
bio4	0.0561164	-0.650845	0.447334	-0.552228	1	-0.11656	-0.901711	0.957328	0.115871	-0.739939	-0.156645	-0.874309	-0.354012	-0.342831	-0.285133	0.182994	-0.319492	-0.334737	-0.041914	-0.512433	-0.49998	0.23542	-0.444671	0.471214	-0.232244	-0.314417	0.0486681	-0.508662	-0.0571412	-0.345872
bio5	-0.00465976	0.732588	0.40229	0.487438	-0.11656	1	0.422629	-0.0362744	0.295792	0.440347	0.938719	0.505678	0.469753	0.539395	0.299233	-0.110643	0.501714	0.337408	0.425886	0.327121	0.596485	-0.0620973	0.675781	-0.210348	0.00201966	0.518543	0.0732261	0.190304	-0.140631	0.29813
bio6	-0.0579263	0.885441	-0.418107	0.514964	-0.901711	0.422629	1	-0.896481	0.123511	0.796122	0.505595	0.990068	0.465831	0.480119	0.352616	-0.171767	0.445897	0.415147	0.234448	0.528827	0.692308	-0.369844	0.647558	-0.509311	0.201982	0.353201	-0.0283911	0.512443	-0.11708	0.498742
bio7	0.0553993	-0.647943	0.621739	-0.38302	0.957328	-0.0362744	-0.896481	1	0.068357	-0.714924	-0.156844	-0.848853	-0.39927	-0.368519	-0.370536	0.247193	-0.353566	-0.4156	-0.155569	-0.530402	-0.510374	0.401151	-0.42012	0.43392	-0.159085	-0.195699	0.00414352	-0.435504	0.0410623	-0.423097
bio8	-0.0357713	0.270258	-0.104782	-0.147124	0.115871	0.295792	0.123511	0.068357	1	-0.327058	0.35392	0.135963	-0.264631	-0.172204	-0.293251	0.43084	-0.205923	-0.269688	0.158636	-0.497994	0.407032	-0.123818	0.366925	-0.388677	0.154076	0.0543535	-0.0493224	0.251467	-0.319733	0.287591
bio9	0.00481839	0.741102	-0.15641	0.576052	-0.739939	0.440347	0.796122	-0.714924	-0.327058	1	0.486282	0.80262	0.649792	0.62931	0.53376	-0.40591	0.60976	0.58983	0.23223	0.784777	0.455153	-0.301996	0.430328	-0.19923	0.0479015	0.284054	0.0505376	0.280145	0.0329573	0.371969
bio10	-0.0137441	0.813646	0.181955	0.352861	-0.156645	0.938719	0.505595	-0.156844	0.35392	0.486282	1	0.567227	0.573336	0.632626	0.415417	-0.180206	0.598633	0.452353	0.572694	0.402541	0.657201	-0.284851	0.70693	-0.191759	-0.0959401	0.402852	0.145013	0.149929	-0.255667	0.418451
bio11	-0.0538971	0.919903	-0.32352	0.572148	-0.874309	0.505678	0.990068	-0.848853	0.135963	0.80262	0.567227	1	0.468428	0.493154	0.336139	-0.161221	0.454474	0.402059	0.230511	0.524127	0.699271	-0.328615	0.682013	-0.512856	0.222287	0.388262	-0.0490086	0.527992	-0.114054	0.489183
bio12	-0.00601511	0.570528	0.000879238	0.399629	-0.354012	0.469753	0.465831	-0.39927	-0.264631	0.649792	0.573336	0.468428	1	0.952065	0.885607	-0.607658	0.967625	0.896029	0.790303	0.908161	0.368079	-0.249569	0.352713	0.215596	-0.431362	0.313492	0.407679	-0.229276	0.0328634	0.225431
bio13	-0.0167288	0.612635	0.0558304	0.426261	-0.342831	0.539395	0.480119	-0.368519	-0.172204	0.62931	0.632626	0.493154	0.952065	1	0.741579	-0.385247	0.993807	0.760559	0.750122	0.844937	0.396688	-0.198043	0.371616	0.173413	-0.401011	0.341859	0.428134	-0.20331	0.0377073	0.230473
bio14	-0.0118888	0.413284	-0.10449	0.282025	-0.285133	0.299233	0.352616	-0.370536	-0.293251	0.53376	0.415417	0.336139	0.885607	0.741579	1	-0.838622	0.773521	0.990864	0.798821	0.822787	0.300855	-0.335717	0.29522	0.209901	-0.434901	0.207271	0.347682	-0.231514	-0.0250035	0.240745
bio15	-0.0403917	-0.201403	0.0333505	-0.186557	0.182994	-0.110643	-0.171767	0.247193	0.43084	-0.40591	-0.180206	-0.161221	-0.607658	-0.385247	-0.838622	1	-0.430845	-0.815497	-0.519583	-0.671836	-0.0928616	0.256464	-0.142045	-0.208032	0.270752	-0.0945921	-0.162271	0.153089	-0.0165967	-0.0834499
bio16	-0.0127608	0.571664	0.0492651	0.397558	-0.319492	0.501714	0.445897	-0.353566	-0.205923	0.60976	0.598633	0.454474	0.967625	0.993807	0.773521	-0.430845	1	0.785272	0.768802	0.857041	0.367181	-0.198988	0.338937	0.214248	-0.429802	0.337382	0.435535	-0.24126	0.0414704	0.205434
bio17	-0.00892572	0.473693	-0.116535	0.323982	-0.334737	0.337408	0.415147	-0.4156	-0.269688	0.58983	0.452353	0.402059	0.896029	0.760559	0.990864	-0.815497	0.785272	1	0.794184	0.836915	0.352783	-0.357089	0.345224	0.172621	-0.405515	0.219604	0.333062	-0.186891	-0.0297197	0.28446
bio18	0.00178834	0.43076	-0.0263693	0.132209	-0.041914	0.425886	0.234448	-0.155569	0.158636	0.23223	0.572694	0.230511	0.790303	0.750122	0.798821	-0.519583	0.768802	0.794184	1	0.540332	0.418171	-0.318891	0.403338	0.185915	-0.504378	0.247178	0.458419	-0.32546	-0.148552	0.294034
bio19	0.0183601	0.526982	-0.055511	0.456867	-0.512433	0.327121	0.528827	-0.530402	-0.497994	0.784777	0.402541	0.524127	0.908161	0.844937	0.822787	-0.671836	0.857041	0.836915	0.540332	1	0.251089	-0.227003	0.222268	0.192693	-0.322702	0.241107	0.328234	-0.124175	0.120917	0.175584
cropland	-0.0309653	0.758456	-0.222129	0.351278	-0.49998	0.596485	0.692308	-0.510374	0.407032	0.455153	0.657201	0.699271	0.368079	0.396688	0.300855	-0.0928616	0.367181	0.352783	0.418171	0.251089	1	-0.390465	0.860923	-0.448824	0.10349	0.515206	-0.0219334	0.441644	-0.267673	0.607279
ele	0.021808	-0.34189	0.646301	0.27525	0.23542	-0.0620973	-0.369844	0.401151	-0.123818	-0.301996	-0.284851	-0.328615	-0.249569	-0.198043	-0.335717	0.256464	-0.198988	-0.357089	-0.318891	-0.227003	-0.390465	1	-0.32048	0.169584	0.0892874	0.101596	-0.093894	-0.140533	0.537304	-0.548114
paster	-0.0757621	0.773461	-0.0656106	0.426024	-0.444671	0.675781	0.647558	-0.42012	0.366925	0.430328	0.70693	0.682013	0.352713	0.371616	0.29522	-0.142045	0.338937	0.345224	0.403338	0.222268	0.860923	-0.32048	1	-0.491627	0.140686	0.50834	-0.0453677	0.439469	-0.233024	0.557611
primf	0.0806999	-0.429237	0.272007	-0.203968	0.471214	-0.210348	-0.509311	0.43392	-0.388677	-0.19923	-0.191759	-0.512856	0.215596	0.173413	0.209901	-0.208032	0.214248	0.172621	0.185915	0.192693	-0.448824	0.169584	-0.491627	1	-0.717202	-0.223073	0.310727	-0.71807	0.180904	-0.382668
primn	-0.0328301	0.100844	-0.103625	0.0794172	-0.232244	0.00201966	0.201982	-0.159085	0.154076	0.0479015	-0.0959401	0.222287	-0.431362	-0.401011	-0.434901	0.270752	-0.429802	-0.405515	-0.504378	-0.322702	0.10349	0.0892874	0.140686	-0.717202	1	0.108061	-0.676782	0.764588	-0.0327917	0.0360751
rang	-0.00239539	0.391219	0.214336	0.446298	-0.314417	0.518543	0.353201	-0.195699	0.0543535	0.284054	0.402852	0.388262	0.313492	0.341859	0.207271	-0.0945921	0.337382	0.219604	0.247178	0.241107	0.515206	0.101596	0.50834	-0.223073	0.108061	1	0.014517	0.243924	0.0510327	-0.0311097
secdf	0.0839209	0.0301567	0.0479033	-0.00114357	0.0486681	0.0732261	-0.0283911	0.00414352	-0.0493224	0.0505376	0.145013	-0.0490086	0.407679	0.428134	0.347682	-0.162271	0.435535	0.333062	0.458419	0.328234	-0.0219334	-0.093894	-0.0453677	0.310727	-0.676782	0.014517	1	-0.608462	0.0802691	0.112281
secdn	-0.0780877	0.404207	-0.233255	0.249255	-0.508662	0.190304	0.512443	-0.435504	0.251467	0.280145	0.149929	0.527992	-0.229276	-0.20331	-0.231514	0.153089	-0.24126	-0.186891	-0.32546	-0.124175	0.441644	-0.140533	0.439469	-0.71807	0.764588	0.243924	-0.608462	1	-0.12327	0.289687
slope	0.0550704	-0.198882	0.309222	0.250946	-0.0571412	-0.140631	-0.11708	0.0410623	-0.319733	0.0329573	-0.255667	-0.114054	0.0328634	0.0377073	-0.0250035	-0.0165967	0.0414704	-0.0297197	-0.148552	0.120917	-0.267673	0.537304	-0.233024	0.180904	-0.0327917	0.0510327	0.0802691	-0.12327	1	-0.312864
urban	-0.0861314	0.517024	-0.369068	0.0821788	-0.345872	0.29813	0.498742	-0.423097	0.287591	0.371969	0.418451	0.489183	0.225431	0.230473	0.240745	-0.0834499	0.205434	0.28446	0.294034	0.175584	0.607279	-0.548114	0.557611	-0.382668	0.0360751	-0.0311097	0.112281	0.289687	-0.312864	1
Notes: The highlighted predictors were inputted into the formal species distribution models

## Sheet: Aedes dorsalis
	aspect	bio1	bio2	bio3	bio4	bio5	bio6	bio7	bio8	bio9	bio10	bio11	bio12	bio13	bio14	bio15	bio16	bio17	bio18	bio19	cropland	ele	paster	primf	primn	rang	secdf	secdn	slope	urban
aspect	1	0.0492681	0.0205741	0.0326132	0.000576358	0.132128	0.0585286	-0.00928834	-0.0379753	0.0846996	0.0776023	0.0406945	-0.0779859	-0.102274	-0.0661356	0.0066881	-0.0995189	-0.0752529	-0.0880977	0.0221764	0.0189967	-0.0287236	0.010505	-0.0283647	0.0287903	-0.0131508	-0.0181876	0.0265012	-0.057093	0.0463196
bio1	0.0492681	1	-0.0636593	0.33119	-0.2677	0.496375	0.801083	-0.412513	0.0876002	0.603429	0.738527	0.834811	0.219894	0.267316	-0.208962	0.185702	0.242391	-0.151137	-0.187672	0.39272	0.135581	-0.270101	0.304542	-0.0380045	-0.0490912	-0.230807	-0.0474475	-0.0560395	-0.20713	0.439769
bio2	0.0205741	-0.0636593	1	0.556672	0.0994498	0.633713	-0.219979	0.49426	-0.086324	0.0115643	0.150479	-0.0955058	-0.692744	-0.581411	-0.575711	0.338997	-0.63629	-0.555146	-0.437021	-0.459422	-0.181676	0.738003	-0.223517	-0.573885	0.418885	0.744287	-0.556608	0.572235	0.0500816	-0.402451
bio3	0.0326132	0.33119	0.556672	1	-0.677195	0.323706	0.50584	-0.312079	-0.555725	0.671336	-0.0336062	0.58789	-0.236805	-0.27252	-0.51433	0.195667	-0.298532	-0.461329	-0.757316	0.266373	-0.235837	0.488613	0.0926964	-0.358795	0.49728	0.255496	-0.327819	0.300061	0.0834626	-0.0453863
bio4	0.000576358	-0.2677	0.0994498	-0.677195	1	0.241576	-0.721831	0.838871	0.636705	-0.749412	0.328923	-0.699999	-0.246585	-0.0763418	-0.00766468	0.2036	-0.0879831	-0.0493841	0.462061	-0.654081	0.224537	-0.0772043	-0.149661	-0.125101	-0.262483	0.283121	-0.154279	0.064406	-0.127204	-0.164357
bio5	0.132128	0.496375	0.633713	0.323706	0.241576	1	0.170192	0.361435	0.100659	0.254216	0.764548	0.250768	-0.530571	-0.409797	-0.581459	0.368375	-0.459416	-0.542986	-0.375993	-0.271625	0.100775	0.314725	0.0670161	-0.544401	0.256922	0.482364	-0.551096	0.433642	-0.167122	-0.00277007
bio6	0.0585286	0.801083	-0.219979	0.50584	-0.721831	0.170192	1	-0.790823	-0.35179	0.870025	0.301425	0.974349	0.344367	0.222597	-0.0734673	-0.0743304	0.231312	-0.010494	-0.372124	0.7098	-0.000478588	-0.217623	0.347108	0.097078	0.125957	-0.407655	0.104956	-0.155173	-0.0875909	0.479421
bio7	-0.00928834	-0.412513	0.49426	-0.312079	0.838871	0.361435	-0.790823	1	0.413816	-0.684674	0.134728	-0.711354	-0.578263	-0.368877	-0.273581	0.332426	-0.404714	-0.306052	0.134282	-0.817734	0.0936878	0.298165	-0.259028	-0.439401	0.0202891	0.650622	-0.451479	0.393959	-0.0544816	-0.418257
bio8	-0.0379753	0.0876002	-0.086324	-0.555725	0.636705	0.100659	-0.35179	0.413816	1	-0.667758	0.450136	-0.304636	0.0276572	0.272528	0.110289	0.292151	0.239878	0.0784935	0.686134	-0.588205	0.286482	-0.293754	-0.134213	0.00465693	-0.467908	0.12575	0.0109175	0.0115005	-0.131977	-0.0980103
bio9	0.0846996	0.603429	0.0115643	0.671336	-0.749412	0.254216	0.870025	-0.684674	-0.667758	1	0.171816	0.851831	0.166468	-0.0462234	-0.1438	-0.187122	-0.0339391	-0.0729956	-0.62282	0.740442	-0.0844716	0.097457	0.325503	-0.00612894	0.355871	-0.294442	-0.0190601	-0.0908852	-0.0433839	0.396556
bio10	0.0776023	0.738527	0.150479	-0.0336062	0.328923	0.764548	0.301425	0.134728	0.450136	0.171816	1	0.344535	-0.046438	0.0453211	-0.209972	0.221288	0.0190288	-0.180705	0.0613889	-0.0750767	0.283951	-0.124465	0.207249	-0.175836	-0.125613	0.035759	-0.188548	0.0401637	-0.273258	0.2694
bio11	0.0406945	0.834811	-0.0955058	0.58789	-0.699999	0.250768	0.974349	-0.711354	-0.304636	0.851831	0.344535	1	0.276174	0.204035	-0.142985	0.0132424	0.199151	-0.0778732	-0.395081	0.619503	0.0146832	-0.115096	0.312629	0.0139699	0.1296	-0.300919	0.0165829	-0.0769626	-0.0871461	0.411636
bio12	-0.0779859	0.219894	-0.692744	-0.236805	-0.246585	-0.530571	0.344367	-0.578263	0.0276572	0.166468	-0.046438	0.276174	1	0.83023	0.695747	-0.436373	0.882136	0.715995	0.475056	0.667826	0.142236	-0.482154	0.323051	0.667237	-0.422646	-0.817127	0.661232	-0.725616	-0.00558129	0.4288
bio13	-0.102274	0.267316	-0.581411	-0.27252	-0.0763418	-0.409797	0.222597	-0.368877	0.272528	-0.0462234	0.0453211	0.204035	0.83023	1	0.410151	0.0285613	0.984914	0.424108	0.510473	0.413295	0.207622	-0.58675	0.147691	0.496929	-0.515646	-0.566021	0.499228	-0.518051	-0.0424697	0.273438
bio14	-0.0661356	-0.208962	-0.575711	-0.51433	-0.00766468	-0.581459	-0.0734673	-0.273581	0.110289	-0.1438	-0.209972	-0.142985	0.695747	0.410151	1	-0.796434	0.482991	0.987028	0.673572	0.302746	0.0787323	-0.232645	0.103646	0.642884	-0.436524	-0.627189	0.621542	-0.553545	0.0539159	0.214608
bio15	0.0066881	0.185702	0.338997	0.195667	0.2036	0.368375	-0.0743304	0.332426	0.292151	-0.187122	0.221288	0.0132424	-0.436373	0.0285613	-0.796434	1	-0.0660752	-0.799291	-0.248854	-0.431447	0.0111564	-0.0519293	-0.216824	-0.423882	0.106133	0.531018	-0.413068	0.40887	-0.00679483	-0.28535
bio16	-0.0995189	0.242391	-0.63629	-0.298532	-0.0879831	-0.459416	0.231312	-0.404714	0.239878	-0.0339391	0.0190288	0.199151	0.882136	0.984914	0.482991	-0.0660752	1	0.494917	0.533542	0.462121	0.195493	-0.58701	0.171828	0.54205	-0.504488	-0.63156	0.537571	-0.567725	-0.0521668	0.306368
bio17	-0.0752529	-0.151137	-0.555146	-0.461329	-0.0493841	-0.542986	-0.010494	-0.306052	0.0784935	-0.0729956	-0.180705	-0.0778732	0.715995	0.424108	0.987028	-0.799291	0.494917	1	0.644859	0.346603	0.0699028	-0.224243	0.11489	0.641513	-0.416617	-0.643519	0.621635	-0.568466	0.0608508	0.231221
bio18	-0.0880977	-0.187672	-0.437021	-0.757316	0.462061	-0.375993	-0.372124	0.134282	0.686134	-0.62282	0.0613889	-0.395081	0.475056	0.510473	0.673572	-0.248854	0.533542	0.644859	1	-0.201844	0.271282	-0.390474	-0.0921294	0.454333	-0.631352	-0.327074	0.450397	-0.396841	-0.00453679	0.0153663
bio19	0.0221764	0.39272	-0.459422	0.266373	-0.654081	-0.271625	0.7098	-0.817734	-0.588205	0.740442	-0.0750767	0.619503	0.667826	0.413295	0.302746	-0.431447	0.462121	0.346603	-0.201844	1	-0.0498178	-0.289176	0.373472	0.448641	0.0191765	-0.741006	0.431332	-0.512594	-0.0293215	0.530646
cropland	0.0189967	0.135581	-0.181676	-0.235837	0.224537	0.100775	-0.000478588	0.0936878	0.286482	-0.0844716	0.283951	0.0146832	0.142236	0.207622	0.0787323	0.0111564	0.195493	0.0699028	0.271282	-0.0498178	1	-0.258035	0.475909	-0.145843	-0.293565	-0.130734	-0.126948	-0.183442	-0.277061	0.318825
ele	-0.0287236	-0.270101	0.738003	0.488613	-0.0772043	0.314725	-0.217623	0.298165	-0.293754	0.097457	-0.124465	-0.115096	-0.482154	-0.58675	-0.232645	-0.0519293	-0.58701	-0.224243	-0.390474	-0.289176	-0.258035	1	-0.178028	-0.40409	0.505136	0.52804	-0.401004	0.364765	0.179834	-0.376147
paster	0.010505	0.304542	-0.223517	0.0926964	-0.149661	0.0670161	0.347108	-0.259028	-0.134213	0.325503	0.207249	0.312629	0.323051	0.147691	0.103646	-0.216824	0.171828	0.11489	-0.0921294	0.373472	0.475909	-0.178028	1	0.00466643	-0.0433215	-0.382668	0.0402401	-0.264218	-0.127291	0.662038
primf	-0.0283647	-0.0380045	-0.573885	-0.358795	-0.125101	-0.544401	0.097078	-0.439401	0.00465693	-0.00612894	-0.175836	0.0139699	0.667237	0.496929	0.642884	-0.423882	0.54205	0.641513	0.454333	0.448641	-0.145843	-0.40409	0.00466643	1	-0.571866	-0.651599	0.958098	-0.730918	0.0863912	0.162536
primn	0.0287903	-0.0490912	0.418885	0.49728	-0.262483	0.256922	0.125957	0.0202891	-0.467908	0.355871	-0.125613	0.1296	-0.422646	-0.515646	-0.436524	0.106133	-0.504488	-0.416617	-0.631352	0.0191765	-0.293565	0.505136	-0.0433215	-0.571866	1	0.286665	-0.574726	0.438277	0.1111	-0.0869444
rang	-0.0131508	-0.230807	0.744287	0.255496	0.283121	0.482364	-0.407655	0.650622	0.12575	-0.294442	0.035759	-0.300919	-0.817127	-0.566021	-0.627189	0.531018	-0.63156	-0.643519	-0.327074	-0.741006	-0.130734	0.52804	-0.382668	-0.651599	0.286665	1	-0.633594	0.765838	0.111534	-0.620856
secdf	-0.0181876	-0.0474475	-0.556608	-0.327819	-0.154279	-0.551096	0.104956	-0.451479	0.0109175	-0.0190601	-0.188548	0.0165829	0.661232	0.499228	0.621542	-0.413068	0.537571	0.621635	0.450397	0.431332	-0.126948	-0.401004	0.0402401	0.958098	-0.574726	-0.633594	1	-0.722	0.0901102	0.141114
secdn	0.0265012	-0.0560395	0.572235	0.300061	0.064406	0.433642	-0.155173	0.393959	0.0115005	-0.0908852	0.0401637	-0.0769626	-0.725616	-0.518051	-0.553545	0.40887	-0.567725	-0.568466	-0.396841	-0.512594	-0.183442	0.364765	-0.264218	-0.730918	0.438277	0.765838	-0.722	1	0.0227842	-0.459147
slope	-0.057093	-0.20713	0.0500816	0.0834626	-0.127204	-0.167122	-0.0875909	-0.0544816	-0.131977	-0.0433839	-0.273258	-0.0871461	-0.00558129	-0.0424697	0.0539159	-0.00679483	-0.0521668	0.0608508	-0.00453679	-0.0293215	-0.277061	0.179834	-0.127291	0.0863912	0.1111	0.111534	0.0901102	0.0227842	1	-0.270951
urban	0.0463196	0.439769	-0.402451	-0.0453863	-0.164357	-0.00277007	0.479421	-0.418257	-0.0980103	0.396556	0.2694	0.411636	0.4288	0.273438	0.214608	-0.28535	0.306368	0.231221	0.0153663	0.530646	0.318825	-0.376147	0.662038	0.162536	-0.0869444	-0.620856	0.141114	-0.459147	-0.270951	1
Notes: The highlighted predictors were inputted into the formal species distribution models

## Sheet: Aedes epactius
	aspect	bio1	bio2	bio3	bio4	bio5	bio6	bio7	bio8	bio9	bio10	bio11	bio12	bio13	bio14	bio15	bio16	bio17	bio18	bio19	cropland	ele	paster	primf	primn	rang	secdf	secdn	slope	urban
aspect	1	-0.189193	-0.257451	-0.224733	0.143112	-0.072427	-0.129547	0.0941817	-0.243716	-0.00119103	0.152552	-0.133178	0.223585	0.112572	0.256783	-0.275762	0.158134	0.275389	0.0709094	0.289722	0.0504443	-0.188923	0.0464729	0.00875248	0.0100032	-0.13151	0.00984968	-0.0445857	0.187	0.157937
bio1	-0.189193	1	0.140658	0.452945	-0.694842	0.0552965	0.858758	-0.763672	0.698788	0.570324	-0.0949541	0.861733	-0.128966	-0.00584626	-0.34945	0.415398	-0.182401	-0.378245	-0.22581	-0.381701	-0.146672	0.161203	-0.468199	0.372456	0.137006	0.218997	0.367835	-0.394348	0.0372691	-0.361606
bio2	-0.257451	0.140658	1	0.750086	-0.442858	-0.137466	0.233946	-0.239162	0.377803	-0.162923	-0.654908	0.278647	-0.658597	-0.362923	-0.891008	0.822682	-0.449886	-0.882993	-0.373198	-0.881933	-0.320982	0.754669	-0.53862	-0.0191364	0.0288989	0.704517	-0.021228	0.373518	0.197967	-0.757811
bio3	-0.224733	0.452945	0.750086	1	-0.788914	-0.449058	0.639013	-0.655544	0.476926	0.128718	-0.816367	0.670891	-0.302277	0.0568971	-0.822356	0.883847	-0.0996185	-0.82706	-0.0525425	-0.823884	-0.225779	0.714554	-0.484122	0.448855	-0.00147939	0.410626	0.444087	0.216896	0.380606	-0.758234
bio4	0.143112	-0.694842	-0.442858	-0.788914	1	0.390755	-0.89037	0.916789	-0.443774	-0.484607	0.587282	-0.916978	0.236226	-0.114259	0.586972	-0.669013	0.110754	0.630253	0.175241	0.588724	0.27633	-0.596277	0.604055	-0.458496	-0.244635	-0.264772	-0.453521	0.0750055	-0.305775	0.557343
bio5	-0.072427	0.0552965	-0.137466	-0.449058	0.390755	1	-0.26522	0.389537	0.0474181	0.119071	0.69986	-0.234554	-0.300164	-0.598273	0.185371	-0.271003	-0.491029	0.162358	-0.483196	0.152639	-0.0196746	-0.318916	0.116603	-0.457145	-0.137246	0.14172	-0.457411	-0.0200693	-0.513228	0.326533
bio6	-0.129547	0.858758	0.233946	0.639013	-0.89037	-0.26522	1	-0.969554	0.584876	0.506612	-0.353595	0.987693	-0.0852095	0.174203	-0.451441	0.551161	-0.033455	-0.477054	-0.0971224	-0.469225	-0.226301	0.349052	-0.56169	0.48617	0.344982	0.122724	0.480978	-0.306311	0.248968	-0.426333
bio7	0.0941817	-0.763672	-0.239162	-0.655544	0.916789	0.389537	-0.969554	1	-0.500481	-0.473835	0.44611	-0.959716	0.0592597	-0.232253	0.438498	-0.537441	-0.0265719	0.459202	0.0508279	0.451165	0.205963	-0.387218	0.565346	-0.489124	-0.348851	-0.0827821	-0.483968	0.277581	-0.272264	0.393755
bio8	-0.243716	0.698788	0.377803	0.476926	-0.443774	0.0474181	0.584876	-0.500481	1	0.158505	-0.201797	0.565908	-0.338138	-0.198148	-0.555273	0.580442	-0.355889	-0.526562	-0.270743	-0.592928	-0.273594	0.251189	-0.596377	0.160955	0.181838	0.408432	0.157175	-0.264753	-0.0368103	-0.467287
bio9	-0.00119103	0.570324	-0.162923	0.128718	-0.484607	0.119071	0.506612	-0.473835	0.158505	1	0.0593685	0.555842	0.173614	0.108163	0.0383344	0.0396214	0.0766909	-0.0149753	-0.0747754	0.100711	0.119832	-0.0666639	-0.16207	0.395836	-0.142295	-0.0677135	0.391213	-0.103655	0.0194193	-0.0192118
bio10	0.152552	-0.0949541	-0.654908	-0.816367	0.587282	0.69986	-0.353595	0.44611	-0.201797	0.0593685	1	-0.374429	0.17672	-0.157467	0.648793	-0.704007	-0.0557968	0.644022	-0.13869	0.639762	0.128896	-0.717	0.372744	-0.423178	0.049854	-0.253668	-0.423534	-0.237301	-0.420314	0.582817
bio11	-0.133178	0.861733	0.278647	0.670891	-0.916978	-0.234554	0.987693	-0.959716	0.565908	0.555842	-0.374429	1	-0.129414	0.143727	-0.481203	0.577719	-0.0683991	-0.51515	-0.138086	-0.497552	-0.218847	0.385989	-0.556299	0.485376	0.286486	0.167862	0.480287	-0.243027	0.23421	-0.457329
bio12	0.223585	-0.128966	-0.658597	-0.302277	0.236226	-0.300164	-0.0852095	0.0592597	-0.338138	0.173614	0.17672	-0.129414	1	0.751742	0.66517	-0.572145	0.899176	0.688134	0.826112	0.668557	0.591572	-0.580052	0.487173	0.539206	-0.23053	-0.809993	0.538928	-0.229099	0.173566	0.433005
bio13	0.112572	-0.00584626	-0.362923	0.0568971	-0.114259	-0.598273	0.174203	-0.232253	-0.198148	0.108163	-0.157467	0.143727	0.751742	1	0.288574	-0.136208	0.860715	0.318117	0.804528	0.309121	0.430402	-0.246422	0.316	0.533665	-0.0806081	-0.571398	0.533316	-0.0424201	0.29835	0.0715276
bio14	0.256783	-0.34945	-0.891008	-0.822356	0.586972	0.185371	-0.451441	0.438498	-0.555273	0.0383344	0.648793	-0.481203	0.66517	0.288574	1	-0.954269	0.451305	0.98804	0.395846	0.969251	0.381076	-0.739923	0.611234	-0.00653896	-0.136444	-0.708976	-0.00328323	-0.335147	-0.182649	0.77427
bio15	-0.275762	0.415398	0.822682	0.883847	-0.669013	-0.271003	0.551161	-0.537441	0.580442	0.0396214	-0.704007	0.577719	-0.572145	-0.136208	-0.954269	1	-0.347811	-0.946282	-0.270903	-0.9303	-0.3517	0.745363	-0.566793	0.134739	0.103995	0.613528	0.131347	0.346632	0.250806	-0.769984
bio16	0.158134	-0.182401	-0.449886	-0.0996185	0.110754	-0.491029	-0.033455	-0.0265719	-0.355889	0.0766909	-0.0557968	-0.0683991	0.899176	0.860715	0.451305	-0.347811	1	0.482866	0.896444	0.469998	0.587157	-0.394175	0.450928	0.534812	-0.221371	-0.716737	0.534465	-0.0227546	0.257455	0.274888
bio17	0.275389	-0.378245	-0.882993	-0.82706	0.630253	0.162358	-0.477054	0.459202	-0.526562	-0.0149753	0.644022	-0.51515	0.688134	0.318117	0.98804	-0.946282	0.482866	1	0.426408	0.966641	0.383067	-0.749169	0.600749	-0.0235802	-0.126244	-0.717096	-0.0202145	-0.331413	-0.180318	0.774712
bio18	0.0709094	-0.22581	-0.373198	-0.0525425	0.175241	-0.483196	-0.0971224	0.0508279	-0.270743	-0.0747754	-0.13869	-0.138086	0.826112	0.804528	0.395846	-0.270903	0.896444	0.426408	1	0.376479	0.512042	-0.363447	0.466248	0.533751	-0.223614	-0.698636	0.533289	-0.0233455	0.31514	0.253957
bio19	0.289722	-0.381701	-0.881933	-0.823884	0.588724	0.152639	-0.469225	0.451165	-0.592928	0.100711	0.639762	-0.497552	0.668557	0.309121	0.969251	-0.9303	0.469998	0.966641	0.376479	1	0.347594	-0.724937	0.592899	-0.0328813	-0.108436	-0.680835	-0.0295132	-0.267008	-0.141295	0.752844
cropland	0.0504443	-0.146672	-0.320982	-0.225779	0.27633	-0.0196746	-0.226301	0.205963	-0.273594	0.119832	0.128896	-0.218847	0.591572	0.430402	0.381076	-0.3517	0.587157	0.383067	0.512042	0.347594	1	-0.386297	0.496188	0.322568	-0.630576	-0.485985	0.323438	0.034845	-0.0653107	0.288021
ele	-0.188923	0.161203	0.754669	0.714554	-0.596277	-0.318916	0.349052	-0.387218	0.251189	-0.0666639	-0.717	0.385989	-0.580052	-0.246422	-0.739923	0.745363	-0.394175	-0.749169	-0.363447	-0.724937	-0.386297	1	-0.524557	0.0572114	0.139639	0.512643	0.0578592	0.277393	0.260582	-0.629968
paster	0.0464729	-0.468199	-0.53862	-0.484122	0.604055	0.116603	-0.56169	0.565346	-0.596377	-0.16207	0.372744	-0.556299	0.487173	0.316	0.611234	-0.566793	0.450928	0.600749	0.466248	0.592899	0.496188	-0.524557	1	-0.0902444	-0.421888	-0.461408	-0.0905043	0.214537	-0.10735	0.494259
primf	0.00875248	0.372456	-0.0191364	0.448855	-0.458496	-0.457145	0.48617	-0.489124	0.160955	0.395836	-0.423178	0.485376	0.539206	0.533665	-0.00653896	0.134739	0.534812	-0.0235802	0.533751	-0.0328813	0.322568	0.0572114	-0.0902444	1	-0.215943	-0.394758	0.999669	-0.244152	0.380425	-0.22897
primn	0.0100032	0.137006	0.0288989	-0.00147939	-0.244635	-0.137246	0.344982	-0.348851	0.181838	-0.142295	0.049854	0.286486	-0.23053	-0.0806081	-0.136444	0.103995	-0.221371	-0.126244	-0.223614	-0.108436	-0.630576	0.139639	-0.421888	-0.215943	1	0.030331	-0.218261	-0.320999	0.181918	-0.00210446
rang	-0.13151	0.218997	0.704517	0.410626	-0.264772	0.14172	0.122724	-0.0827821	0.408432	-0.0677135	-0.253668	0.167862	-0.809993	-0.571398	-0.708976	0.613528	-0.716737	-0.717096	-0.698636	-0.680835	-0.485985	0.512643	-0.461408	-0.394758	0.030331	1	-0.395487	0.286635	-0.10974	-0.664985
secdf	0.00984968	0.367835	-0.021228	0.444087	-0.453521	-0.457411	0.480978	-0.483968	0.157175	0.391213	-0.423534	0.480287	0.538928	0.533316	-0.00328323	0.131347	0.534465	-0.0202145	0.533289	-0.0295132	0.323438	0.0578592	-0.0905043	0.999669	-0.218261	-0.395487	1	-0.245952	0.376756	-0.227225
secdn	-0.0445857	-0.394348	0.373518	0.216896	0.0750055	-0.0200693	-0.306311	0.277581	-0.264753	-0.103655	-0.237301	-0.243027	-0.229099	-0.0424201	-0.335147	0.346632	-0.0227546	-0.331413	-0.0233455	-0.267008	0.034845	0.277393	0.214537	-0.244152	-0.320999	0.286635	-0.245952	1	0.0486474	-0.200914
slope	0.187	0.0372691	0.197967	0.380606	-0.305775	-0.513228	0.248968	-0.272264	-0.0368103	0.0194193	-0.420314	0.23421	0.173566	0.29835	-0.182649	0.250806	0.257455	-0.180318	0.31514	-0.141295	-0.0653107	0.260582	-0.10735	0.380425	0.181918	-0.10974	0.376756	0.0486474	1	-0.251449
urban	0.157937	-0.361606	-0.757811	-0.758234	0.557343	0.326533	-0.426333	0.393755	-0.467287	-0.0192118	0.582817	-0.457329	0.433005	0.0715276	0.77427	-0.769984	0.274888	0.774712	0.253957	0.752844	0.288021	-0.629968	0.494259	-0.22897	-0.00210446	-0.664985	-0.227225	-0.200914	-0.251449	1
Notes: The highlighted predictors were inputted into the formal species distribution models

## Sheet: Aedes excrucians
	aspect	bio1	bio2	bio3	bio4	bio5	bio6	bio7	bio8	bio9	bio10	bio11	bio12	bio13	bio14	bio15	bio16	bio17	bio18	bio19	cropland	ele	paster	primf	primn	rang	secdf	secdn	slope	urban
aspect	1	0.0140731	0.0120323	0.060904	-0.0190591	0.0267049	0.0328617	0.00585819	0.0152893	0.0195677	0.0453398	0.0341234	0.0389558	0.0335391	0.0859901	-0.0712289	0.0268802	0.0757107	0.0820536	0.0315762	0.0770911	-0.00375694	0.0132245	0.00489862	-0.0201485	0.0515877	0.0756431	0.0207767	0.101357	0.0719945
bio1	0.0140731	1	0.0883014	0.684231	-0.663529	0.862593	0.920539	-0.728837	0.329294	0.762179	0.908282	0.939607	0.668903	0.752435	0.577269	-0.399192	0.705138	0.630733	0.614199	0.598581	0.615152	-0.179173	0.770785	-0.454868	-0.0516981	0.214325	0.256964	0.0424661	-0.0442362	0.695418
bio2	0.0120323	0.0883014	1	0.508462	0.0425244	0.385929	-0.0757085	0.280434	0.18337	-0.00558552	0.187425	-0.00061893	-0.0122985	0.0163237	-0.0402694	0.0249736	-0.00782751	-0.0292974	0.0891151	-0.0989011	0.229298	0.582765	0.18073	-0.12881	0.0985959	0.505141	0.0423045	0.149462	0.171946	-0.146688
bio3	0.060904	0.684231	0.508462	1	-0.736394	0.666425	0.706532	-0.572231	0.0237011	0.693963	0.530258	0.752917	0.522091	0.586204	0.43166	-0.312148	0.538307	0.492343	0.273948	0.503352	0.446906	0.169614	0.569712	-0.360951	0.0890489	0.45771	0.169832	0.217852	0.217601	0.320697
bio4	-0.0190591	-0.663529	0.0425244	-0.736394	1	-0.414897	-0.859804	0.921227	0.185859	-0.822415	-0.370064	-0.848843	-0.556777	-0.563187	-0.508996	0.437295	-0.529806	-0.569203	-0.164986	-0.641267	-0.390089	0.144118	-0.506594	0.37977	-0.161226	-0.278924	-0.146912	-0.247892	-0.224732	-0.428314
bio5	0.0267049	0.862593	0.385929	0.666425	-0.414897	1	0.694846	-0.385654	0.468597	0.552174	0.932048	0.739866	0.475031	0.598977	0.391557	-0.200825	0.539856	0.433987	0.541594	0.344759	0.661475	0.0133906	0.708858	-0.477292	0.0248008	0.354124	0.137098	0.137632	-0.133211	0.586072
bio6	0.0328617	0.920539	-0.0757085	0.706532	-0.859804	0.694846	1	-0.900101	0.133126	0.852162	0.727335	0.99309	0.671149	0.725706	0.581478	-0.429427	0.683523	0.645977	0.443889	0.676231	0.543148	-0.213813	0.686582	-0.444589	0.0392835	0.192061	0.221339	0.129295	0.0571471	0.653375
bio7	0.00585819	-0.728837	0.280434	-0.572231	0.921227	-0.385654	-0.900101	1	0.121399	-0.831301	-0.464805	-0.870243	-0.654895	-0.652101	-0.60796	0.510978	-0.630614	-0.659292	-0.329223	-0.724221	-0.381932	0.287125	-0.521978	0.302581	-0.0137524	-0.0836221	-0.196108	-0.0733119	-0.164068	-0.560093
bio8	0.0152893	0.329294	0.18337	0.0237011	0.185859	0.468597	0.133126	0.121399	1	-0.277724	0.468439	0.144728	-0.264651	-0.0878794	-0.324358	0.452687	-0.139614	-0.327459	0.314509	-0.43516	0.501233	0.308023	0.353385	-0.522246	0.178812	0.0271907	-0.0721829	0.206058	-0.275874	0.289364
bio9	0.0195677	0.762179	-0.00558552	0.693963	-0.822415	0.552174	0.852162	-0.831301	-0.277724	1	0.585605	0.852972	0.813514	0.788575	0.743445	-0.638437	0.771403	0.80639	0.345075	0.864645	0.334798	-0.342825	0.498738	-0.178233	-0.100296	0.203255	0.330131	-0.0295138	0.205236	0.547334
bio10	0.0453398	0.908282	0.187425	0.530258	-0.370064	0.932048	0.727335	-0.464805	0.468439	0.585605	1	0.754685	0.613931	0.713808	0.543299	-0.33237	0.67066	0.573464	0.726028	0.474265	0.649112	-0.16996	0.721213	-0.384959	-0.131716	0.220221	0.252046	-0.0498099	-0.158678	0.689934
bio11	0.0341234	0.939607	-0.00061893	0.752917	-0.848843	0.739866	0.99309	-0.870243	0.144728	0.852972	0.754685	1	0.672015	0.731084	0.580162	-0.428431	0.685926	0.646619	0.44872	0.66739	0.543402	-0.180888	0.699639	-0.448715	0.0393716	0.21593	0.214444	0.1371	0.0611896	0.643625
bio12	0.0389558	0.668903	-0.0122985	0.522091	-0.556777	0.475031	0.671149	-0.654895	-0.264651	0.813514	0.613931	0.672015	1	0.942589	0.926371	-0.746814	0.961678	0.953137	0.688133	0.943738	0.352121	-0.464336	0.507169	0.0945733	-0.402247	0.284007	0.44518	-0.333579	0.11888	0.463899
bio13	0.0335391	0.752435	0.0163237	0.586204	-0.563187	0.598977	0.725706	-0.652101	-0.0878794	0.788575	0.713808	0.731084	0.942589	1	0.809342	-0.545563	0.99011	0.849907	0.732045	0.838156	0.420333	-0.42475	0.594922	-0.0532588	-0.362214	0.272491	0.456279	-0.296405	0.0605123	0.520133
bio14	0.0859901	0.577269	-0.0402694	0.43166	-0.508996	0.391557	0.581478	-0.60796	-0.324358	0.743445	0.543299	0.580162	0.926371	0.809342	1	-0.911493	0.836724	0.988299	0.679855	0.92137	0.329185	-0.498234	0.459417	0.134577	-0.360665	0.239918	0.358258	-0.292322	0.0932809	0.46727
bio15	-0.0712289	-0.399192	0.0249736	-0.312148	0.437295	-0.200825	-0.429427	0.510978	0.452687	-0.638437	-0.33237	-0.428431	-0.746814	-0.545563	-0.911493	1	-0.583008	-0.887145	-0.457476	-0.831699	-0.160616	0.39956	-0.29434	-0.206033	0.278472	-0.138358	-0.242981	0.231404	-0.159744	-0.341255
bio16	0.0268802	0.705138	-0.00782751	0.538307	-0.529806	0.539856	0.683523	-0.630614	-0.139614	0.771403	0.67066	0.685926	0.961678	0.99011	0.836724	-0.583008	1	0.874543	0.735144	0.85968	0.39165	-0.452585	0.557386	0.0148857	-0.390106	0.283268	0.441181	-0.326048	0.063304	0.478608
bio17	0.0757107	0.630733	-0.0292974	0.492343	-0.569203	0.433987	0.645977	-0.659292	-0.327459	0.80639	0.573464	0.646619	0.953137	0.849907	0.988299	-0.887145	0.874543	1	0.659338	0.951182	0.329267	-0.485045	0.485769	0.1071	-0.358175	0.235402	0.381188	-0.288787	0.126956	0.487487
bio18	0.0820536	0.614199	0.0891151	0.273948	-0.164986	0.541594	0.443889	-0.329223	0.314509	0.345075	0.726028	0.44872	0.688133	0.732045	0.679855	-0.457476	0.735144	0.659338	1	0.504311	0.530747	-0.275804	0.601853	-0.0602254	-0.407761	0.227411	0.370794	-0.363005	-0.120349	0.506022
bio19	0.0315762	0.598581	-0.0989011	0.503352	-0.641267	0.344759	0.676231	-0.724221	-0.43516	0.864645	0.474265	0.66739	0.943738	0.838156	0.92137	-0.831699	0.85968	0.951182	0.504311	1	0.221942	-0.467466	0.400017	0.167683	-0.372759	0.181965	0.411756	-0.309532	0.191284	0.440673
cropland	0.0770911	0.615152	0.229298	0.446906	-0.390089	0.661475	0.543148	-0.381932	0.501233	0.334798	0.649112	0.543402	0.352121	0.420333	0.329185	-0.160616	0.39165	0.329267	0.530747	0.221942	1	0.05891	0.777489	-0.515937	0.152331	0.540753	-0.0406424	0.280869	-0.173198	0.523899
ele	-0.00375694	-0.179173	0.582765	0.169614	0.144118	0.0133906	-0.213813	0.287125	0.308023	-0.342825	-0.16996	-0.180888	-0.464336	-0.42475	-0.498234	0.39956	-0.452585	-0.485045	-0.275804	-0.467466	0.05891	1	-0.0638301	-0.0981762	0.264146	0.162353	-0.316149	0.249937	0.210751	-0.340063
paster	0.0132245	0.770785	0.18073	0.569712	-0.506594	0.708858	0.686582	-0.521978	0.353385	0.498738	0.721213	0.699639	0.507169	0.594922	0.459417	-0.29434	0.557386	0.485769	0.601853	0.400017	0.777489	-0.0638301	1	-0.492139	-0.0265478	0.380023	0.185502	0.0871969	-0.140986	0.600344
primf	0.00489862	-0.454868	-0.12881	-0.360951	0.37977	-0.477292	-0.444589	0.302581	-0.522246	-0.178233	-0.384959	-0.448715	0.0945733	-0.0532588	0.134577	-0.206033	0.0148857	0.1071	-0.0602254	0.167683	-0.515937	-0.0981762	-0.492139	1	-0.662208	-0.21193	0.127356	-0.640701	0.170914	-0.370799
primn	-0.0201485	-0.0516981	0.0985959	0.0890489	-0.161226	0.0248008	0.0392835	-0.0137524	0.178812	-0.100296	-0.131716	0.0393716	-0.402247	-0.362214	-0.360665	0.278472	-0.390106	-0.358175	-0.407761	-0.372759	0.152331	0.264146	-0.0265478	-0.662208	1	0.199904	-0.561707	0.864399	-0.0860145	-0.146675
rang	0.0515877	0.214325	0.505141	0.45771	-0.278924	0.354124	0.192061	-0.0836221	0.0271907	0.203255	0.220221	0.21593	0.284007	0.272491	0.239918	-0.138358	0.283268	0.235402	0.227411	0.181965	0.540753	0.162353	0.380023	-0.21193	0.199904	1	-0.0803375	0.335306	-0.0250144	-0.141243
secdf	0.0756431	0.256964	0.0423045	0.169832	-0.146912	0.137098	0.221339	-0.196108	-0.0721829	0.330131	0.252046	0.214444	0.44518	0.456279	0.358258	-0.242981	0.441181	0.381188	0.370794	0.411756	-0.0406424	-0.316149	0.185502	0.127356	-0.561707	-0.0803375	1	-0.539926	0.198487	0.319008
secdn	0.0207767	0.0424661	0.149462	0.217852	-0.247892	0.137632	0.129295	-0.0733119	0.206058	-0.0295138	-0.0498099	0.1371	-0.333579	-0.296405	-0.292322	0.231404	-0.326048	-0.288787	-0.363005	-0.309532	0.280869	0.249937	0.0871969	-0.640701	0.864399	0.335306	-0.539926	1	-0.0979879	-0.0768831
slope	0.101357	-0.0442362	0.171946	0.217601	-0.224732	-0.133211	0.0571471	-0.164068	-0.275874	0.205236	-0.158678	0.0611896	0.11888	0.0605123	0.0932809	-0.159744	0.063304	0.126956	-0.120349	0.191284	-0.173198	0.210751	-0.140986	0.170914	-0.0860145	-0.0250144	0.198487	-0.0979879	1	-0.227908
urban	0.0719945	0.695418	-0.146688	0.320697	-0.428314	0.586072	0.653375	-0.560093	0.289364	0.547334	0.689934	0.643625	0.463899	0.520133	0.46727	-0.341255	0.478608	0.487487	0.506022	0.440673	0.523899	-0.340063	0.600344	-0.370799	-0.146675	-0.141243	0.319008	-0.0768831	-0.227908	1
Notes: The highlighted predictors were inputted into the formal species distribution models

[truncated: 19 more sheets: Aedes fitchii, Aedes geniculatus, Aedes intrudens, Aedes infirmatus, Aedes japonicus, Aedes nigromaculis, Aedes notoscriptus, Aedes provocans, Aedes punctor, Aedes rubrithorax, Aedes scapularis, Aedes sollicitan, Aedes sticticus, Aedes stimulans, Aedes taeniorhynchus, Aedes triseriatus , Aedes trivittatus, Aedes vigilax, Aedes vexans]
