# Supplementary material for: Future Climate Predicts Range Shifts and Increased Global Habitat Suitability for 29 Aedes Mosquito Species
Source: Insects. 2025 Apr 30;16(5):476. doi: 10.3390/insects16050476 (PMC12111898; doi:10.3390/insects16050476)
Supplement: Supplementary file 1 [file insects-16-00476-s001.zip › Supporting files/Table S3 Algorithms in baseline models.xlsx]

## Sheet: Sheet1
Table S3 Algorithms in baseline models
Aedes aegypti	Aedes albopictus	Aedes atlanticus	Aedes canadensis	Aedes caspius	Aedes cinereus	Aedes communis	Aedes dorsalis	Aedes epactius	Aedes excrucians	Aedes fitchii
ANN	ANN	ANN	ANN	CTA	CTA	CTA	CTA	CTA	CTA	CTA
CTA	CTA	CTA	CTA	FDA	FDA	FDA	FDA	FDA	FDA	FDA
FDA	FDA	FDA	FDA	GBM	GBM	GBM	GBM	GBM	GBM	GBM
GBM	GBM	GBM	GBM	GLM	GLM	GLM	GLM	GLM	GLM	GLM
GLM	GLM	GLM	GLM	MARS	MARS	MARS	MARS	MARS	MARS	MARS
MARS	MARS	MARS	MARS	MAXNET	MAXNET	MAXNET	MAXNET	MAXNET	MAXNET	MAXNET
MAXNET	MAXNET	MAXNET	MAXNET	RF	RF	RF	RF	RF	RF	RF
RF	RF	RF	RF	XGBOOST	XGBOOST	XGBOOST	XGBOOST	XGBOOST	XGBOOST	XGBOOST
XGBOOST	XGBOOST	XGBOOST	XGBOOST
Aedes geniculatus	Aedes intrudens	Aedes infirmatus	Aedes japonicus	Aedes nigromaculis	Aedes notoscriptus	Aedes provocans	Aedes punctor	Aedes rubrithorax
CTA	CTA	CTA	ANN	CTA	ANN	ANN	CTA	ANN
FDA	FDA	FDA	CTA	FDA	CTA	CTA	FDA	CTA
GBM	GBM	GBM	FDA	GBM	FDA	FDA	GBM	FDA
GLM	GLM	GLM	GBM	GLM	GBM	GBM	GLM	GBM
MARS	MARS	MARS	GLM	MARS	GLM	GLM	MARS	GLM
MAXNET	MAXNET	MAXNET	MARS	MAXNET	MARS	MARS	MAXNET	MARS
RF	RF	RF	MAXNET	RF	MAXNET	MAXNET	RF	MAXNET
XGBOOST	XGBOOST	XGBOOST	RF	XGBOOST	RF	RF	XGBOOST	RF
			XGBOOST		XGBOOST	XGBOOST		XGBOOST
Aedes scapularis	Aedes sollicitan	Aedes sticticus	Aedes stimulans	Aedes taeniorhynchus	Aedes triseriatus	Aedes trivittatus	Aedes vexans	Aedes vigilax
CTA	CTA	CTA	ANN	ANN	CTA	CTA	CTA	CTA
FDA	FDA	FDA	CTA	CTA	FDA	FDA	FDA	FDA
GBM	GBM	GBM	FDA	FDA	GBM	GBM	GBM	GBM					Aedes punctor	Aedes rubrithorax
GLM	GLM	GLM	GBM	GBM	GLM	GLM	GLM	GLM					CTA	ANN
MARS	MARS	MARS	GLM	GLM	MARS	MARS	MARS	MARS					FDA	CTA
MAXNET	MAXNET	MAXNET	MARS	MARS	MAXNET	MAXNET	MAXNET	MAXNET					GBM	FDA
RF	RF	RF	MAXNET	MAXNET	RF	RF	RF	RF					GLM	GBM
XGBOOST	XGBOOST	XGBOOST	RF	RF	XGBOOST	XGBOOST	XGBOOST	XGBOOST					MARS	GLM
			XGBOOST	XGBOOST									MAXNET	MARS
													RF	MAXNET
													XGBOOST	RF
														XGBOOST

## Sheet: Sheet2
SRE: Surface Range Envelope, RF: Random Forest, MARS: Multiple Adaptive Regression Splines, MAXENT: Maximum Entropy Modeling, ANN: Artificial Neural Network, GLM: Generalized Linear Model, CTA: Classification Tree Analysis, FDA: Flexible Discriminant Analysis, XGBOOST: XGBoost, GBM: Generalized Boosting Model
