# Supplementary material for: Future Climate Predicts Range Shifts and Increased Global Habitat Suitability for 29 Aedes Mosquito Species
Source: Insects. 2025 Apr 30;16(5):476. doi: 10.3390/insects16050476 (PMC12111898; doi:10.3390/insects16050476)
Supplement: Supplementary file 1 [file insects-16-00476-s001.zip › Supporting files/Table S4 Model performance.xlsx]

## Sheet: Sheet1
Table S4 Model performance
Species	AUC	TSS
Aedes aegypti	0.903	0.846
Aedes albopictus	0.912	0.853
Aedes atlanticus	0.971	0.965
Aedes canadensis	0.972	0.926333
Aedes caspius	0.969	0.958
Aedes cinereus	0.973	0.909
Aedes communis	0.965	0.909667
Aedes dorsalis	0.933333	0.931
Aedes epactius	0.959	0.971
Aedes excrucians	0.966	0.944
Aedes fitchii	0.951	0.913
Aedes geniculatus	0.926	0.964667
Aedes intrudens	0.968333	0.928
Aedes infirmatus	0.956	0.969
Aedes japonicus	0.945	0.955
Aedes nigromaculis	0.937	0.973667
Aedes notoscriptus	0.946	0.946
Aedes provocans	0.933333	0.968
Aedes punctor	0.954	0.87
Aedes rubrithorax	0.948	0.962667
Aedes scapularis	0.933	0.927333
Aedes sollicitan	0.966	0.946667
Aedes sticticus	0.928	0.915
Aedes stimulans	0.939	0.971
Aedes taeniorhynchus	0.994	0.929333
Aedes triseriatus	0.966	0.948
Aedes trivittatus	0.952	0.906667
Aedes vexans	0.951	0.850333
Aedes vigilax	0.966	0.945333
	0.0202771	0.0380304
