# Supplementary material for: Future Climate Predicts Range Shifts and Increased Global Habitat Suitability for 29 Aedes Mosquito Species
Source: Insects. 2025 Apr 30;16(5):476. doi: 10.3390/insects16050476 (PMC12111898; doi:10.3390/insects16050476)
Supplement: Supplementary file 1 [file insects-16-00476-s001.zip › Supporting files/Table S5 Importance values of each predictor in baseline SDMs.xlsx]

## Sheet: Sheet1
Supplementary file 2 Predictors’ importance scores inbaseline models																											Table S5 Importance values of each predictor in baseline SDMs
Aedes aegypti			Aedes albopictus			Aedes atlanticus			Aedes canadensis			Aedes caspius			Aedes cinereus			Aedes communis			Aedes dorsalis			Aedes epactius			Aedes excrucians			Aedes fitchii			Aedes geniculatus			Aedes intrudens			Aedes infirmatus			Aedes japonicus			Aedes nigromaculis			Aedes notoscriptus
Predictors	Importance values		Predictors	Importance values		Predictors	Importance values		Predictors	Importance values		Predictors	Importance values		Predictors	Importance values		Predictors	Importance values		Predictors	Importance values		Predictors	Importance values		Predictors	Importance values		Predictors	Importance values		Predictors	Importance values		Predictors	Importance values		Predictors	Importance values		Predictors	Importance values		Predictors	Importance values		Predictors	Importance values
bio1	0.252628		bio11	0.154203		bio17	0.458756		bio17	0.269671		ele	0.17943		bio5	0.351459		bio1	0.467242		bio1	0.521158		bio5	0.118093		bio10	0.471383		bio4	0.389243		bio7	0.365453		bio1	0.355734		bio12	0.274326		bio17	0.144548		bio7	0.278175		bio3	0.248377
bio4	0.144116		urban	0.0864599		bio10	0.0741259		bio7	0.162385		urban	0.124806		urban	0.110199		bio3	0.199091		bio3	0.266274		urban	0.0988946		urban	0.229857		bio10	0.333384		bio1	0.176375		bio3	0.306137		ele	0.119584		urban	0.0669581		bio5	0.168058		secdn	0.0414873
urban	0.0715242		bio10	0.0598266		bio2	0.0652657		bio2	0.0687728		bio8	0.0583084		bio4	0.0815561		bio8	0.127985		bio5	0.151338		bio8	0.0785656		bio4	0.207237		bio2	0.134056		bio5	0.0971816		rang	0.133166		bio4	0.0499737		bio10	0.0252089		bio10	0.134344		urban	0.0388154
cropland	0.026792		bio13	0.0506027		bio12	0.0463152		urban	0.0159642		rang	0.0390633		bio8	0.0450124		bio7	0.102645		bio7	0.0825284		bio9	0.0425797		bio2	0.120297		urban	0.0582851		bio3	0.0811213		bio4	0.102914		bio5	0.0294356		bio3	0.0176884		bio3	0.0905914		bio10	0.0303196
bio13	0.0231113		ele	0.0289129		ele	0.0403828		bio5	0.0143956		primf	0.0307767		primf	0.0189403		ele	0.059568		urban	0.0606746		bio10	0.0407182		ele	0.0766121		secdn	0.0425919		urban	0.0475834		ele	0.0979618		urban	0.017236		bio9	0.0131604		bio2	0.0633127		bio14	0.022899
bio5	0.0170333		cropland	0.0192621		primf	0.0196466		rang	0.00949967		bio12	0.0226464		bio18	0.0170398		rang	0.057659		bio9	0.0294884		rang	0.0294913		bio8	0.018792		bio8	0.0398406		primf	0.043412		urban	0.0978052		secdn	0.0108489		bio4	0.00792656		cropland	0.0582523		bio4	0.0205623
ele	0.00849367		paster	0.0138164		secdn	0.0107056		ele	0.00799844		bio6	0.0170161		secdf	0.0124136		urban	0.0422831		cropland	0.0293067		cropland	0.0218584		bio12	0.0182031		bio15	0.023363		paster	0.0291364		bio8	0.028606		slope	0.0108043		bio6	0.00751622		urban	0.0572566		rang	0.020453
bio17	0.00797856		bio19	0.00939844		urban	0.009922		primf	0.00606978		bio4	0.0141046		rang	0.012062		bio15	0.014684		ele	0.0287629		bio6	0.0215357		primf	0.0180426		slope	0.0181197		bio8	0.0245963		bio18	0.0207372		primf	0.00360411		paster	0.00648356		bio13	0.0262666		ele	0.0192479
bio2	0.00569011		primf	0.00839856		rang	0.00851833		bio15	0.00571011		primn	0.0106843		ele	0.00711556		bio2	0.0106878		bio8	0.0176317		secdn	0.0201027		cropland	0.00799878		bio16	0.0104319		bio12	0.0126447		bio2	0.0187062		rang	0.00354778		bio16	0.00459289		secdf	0.0165879		bio9	0.015747
paster	0.004469		bio17	0.00809044		slope	0.00173		bio18	0.00460222		secdn	0.00953922		paster	0.00579122		bio12	0.00393333		bio15	0.0175679		primn	0.0154462		rang	0.00661022		cropland	0.008997		bio15	0.00857111		primf	0.0168242		paster	0.00328111		primf	0.00356011		bio17	0.0136233		bio13	0.0104929
primf	0.00286711		rang	0.00569889		aspect	0.000960333		secdf	0.00405344		paster	0.00762878		bio15	0.00450011		primf	0.00347167		bio13	0.00674522		paster	0.0143591		primn	0.00436133		paster	0.00329611		rang	0.00845222		secdf	0.0104221		aspect	0.000615111		ele	0.00354589		bio8	0.00799611		cropland	0.00691278
bio18	0.00262678		slope	0.00447922		cropland	0.000620444		secdn	0.00376744		bio15	0.00522467		aspect	0.00251456		secdf	0.000863556		paster	0.00507667		slope	0.00387578		slope	0.00369856		secdf	0.00129656		cropland	0.00547822		bio19	0.00433589					bio15	0.00290733		secdn	0.004643		primf	0.00663011
bio19	0.00238556		bio2	0.003481					bio13	0.00325822		slope	0.003617		slope	0.00152678		slope	0.000213		secdf	0.00282678		bio13	0.00261544		secdf	0.00293289		aspect	0.000658222		slope	0.00410256		secdn	0.004152					bio8	0.00290167		slope	0.00190878		slope	0.00106222
rang	0.00232744		primn	0.000605889					cropland	0.00236033		cropland	0.00290722		bio16	0.00144511		aspect	0.000170667		slope	0.00171778		primf	0.00216078		aspect	0.000243444					bio18	0.00307389		slope	0.00190389					secdf	0.001718		primn	0.000508889		paster	0.000899556
slope	0.000599		secdf	0.000565					paster	0.00152889		aspect	0.00107622		primn	0.000558556					rang	0.000829778		aspect	0.000577667								ele	0.001646		aspect	0.000694333					cropland	0.00117567		paster	0.000394556		aspect	7.52222e-05
aspect	7.46667e-05		aspect	0.000107111					slope	0.00105256											aspect	0.000165889											aspect	0.00100211								rang	0.000593444		aspect	0.000106
									aspect	0.00104122											primn	0.000126667											secdn	0.000332889								slope	0.000247778
																																	primn	0.000303556								secdn	0.000187889
																																										aspect	4.28889e-05
Notes: elevation, elevation; aspect, aspect; slope, slope; bio1, mean annual temperature; bio2, averaged diurnal range; bio3, isothermality; bio4, seasonality of temperature; bio5, max temperature of the warmest month; bio6, min temperature of the coldest month; bio7, annual temperature range; bio8, averaged temperature of the wettest season; bio9, averaged temperature of the driest season; bio10…
